# Supplementary material for: Multi-Omics Analyses Detail Metabolic Reprogramming in Lipids, Carnitines, and Use of Glycolytic Intermediates between Prostate Small Cell Neuroendocrine Carcinoma and Prostate Adenocarcinoma
Source: Metabolites. 2019 Apr 26;9(5):82. doi: 10.3390/metabo9050082 (PMC6572715; doi:10.3390/metabo9050082)
Supplement: Supplementary file 1 [file metabolites-09-00082-s001.zip]

Archive with 12 entries (10 files):
- Supplementary Materials/
- Supplementary Materials/Table S1 Statistics of transcriptomics dataset.xlsx
- Supplementary Materials/Table S2 Statistics of metabolomics and lipidomics dataset_revison_04052019.xlsx
- Supplementary Materials/Table S3 Upregulated gene sets in LASCPC-01 cell line and SCNC patients_revison_04052019.xlsx
- Supplementary Materials/Table S4 Upregulated gene sets in LNCAP cell line and prostate adenocarcinoma patients_revison_04052019.xlsx
- Supplementary Materials/Table S5 ChemRICH analysis of LASCPC-01 and LNCAP cell lines.xlsx
- Supplementary Materials/__MACOSX/
- Supplementary Materials/__MACOSX/._Table S1 Statistics of transcriptomics dataset.xlsx
- Supplementary Materials/__MACOSX/._Table S2 Statistics of metabolomics and lipidomics dataset_revison_04052019.xlsx
- Supplementary Materials/__MACOSX/._Table S3 Upregulated gene sets in LASCPC-01 cell line and SCNC patients_revison_04052019.xlsx
- Supplementary Materials/__MACOSX/._Table S4 Upregulated gene sets in LNCAP cell line and prostate adenocarcinoma patients_revison_04052019.xlsx
- Supplementary Materials/__MACOSX/._Table S5 ChemRICH analysis of LASCPC-01 and LNCAP cell lines.xlsx
