# Supplementary material for: Multi-Omics Analyses Detail Metabolic Reprogramming in Lipids, Carnitines, and Use of Glycolytic Intermediates between Prostate Small Cell Neuroendocrine Carcinoma and Prostate Adenocarcinoma
Source: Metabolites. 2019 Apr 26;9(5):82. doi: 10.3390/metabo9050082 (PMC6572715; doi:10.3390/metabo9050082)
Supplement: Supplementary file 1 [file metabolites-09-00082-s001.zip › Supplementary Materials/Table S1 Statistics of transcriptomics dataset.xlsx]

## Sheet: lascpc_vs_lncap
S1 Table Statistics of transcriptomics dataset
label	logFC	Pvalue	adjPvalue	EC annotation			Note: FC (fold change) = gene expression level in LASCPC-01 cell line/gene expression level in LNCAP cell line
RPL15	1.13	1.59e-306	7.69e-305
LDHA	1.27	3.58e-306	1.73e-304	1.1.1.27
FNBP1L	-2.14	7.4e-306	3.58e-304
KLF9	-4.96	2.47e-305	1.19e-303
NT5DC2	1.45	7.42e-305	3.57e-303	3.1.3.-
MAT2A	1.16	1.99e-304	9.55e-303	2.5.1.6
DOK3	3.67	2.11e-304	1.01e-302
NDUFA4L2	4.11	2.14e-304	1.03e-302
AGO2	1.76	5.19e-304	2.48e-302	3.1.26.n2
LPP	-2.57	8.79e-302	4.19e-300	3.4.21.92
XRCC5	1.18	6.11e-301	2.91e-299	3.6.4.-
GGA2	1.64	7.14e-301	3.39e-299
APP	-1.26	1.13e-300	5.36e-299
BRI3BP	1.41	3.77e-300	1.78e-298
FAM136A	1.79	2.66e-299	1.25e-297
B4GALT1	-2.1	1.12e-298	5.27e-297	2.4.1.-; 2.4.1.22; 2.4.1.90; 2.4.1.38; 2.4.1.-
BROX	-2.06	1.45e-298	6.81e-297
COBLL1	-2.01	1.96e-298	9.18e-297
HOXC4	4.33	7.47e-298	3.5e-296
CYC1	1.37	3.03e-297	1.41e-295
CKS2	2.28	6.53e-297	3.05e-295
SLC25A5	1.17	1.63e-296	7.61e-295
LINC00665	-2.64	2.22e-296	1.03e-294
RBBP4	1.39	3.68e-296	1.71e-294
COX5A	1.55	9.07e-296	4.2e-294
PIK3R5	8.55	2.12e-295	9.78e-294
CCT6A	1.17	2.72e-295	1.26e-293
GRB10	-1.71	3.78e-295	1.74e-293
GAB2	5.54	6.13e-295	2.82e-293
MCM7	1.27	7.16e-295	3.28e-293	3.6.4.12
MBOAT7	-2.12	8.2e-295	3.75e-293	2.3.1.-; 2.3.1.n4
CORO1C	1.64	2.25e-294	1.03e-292
SMIM14	-3.49	5.23e-293	2.39e-291
GLS	1.74	7.53e-292	3.43e-290	3.5.1.2
TLE3	-1.88	1.1e-291	4.98e-290
SKIV2L2	1.49	2.72e-291	1.23e-289	3.6.4.13
SSR1	-1.58	3.32e-291	1.5e-289
MBNL3	2.1	1.06e-290	4.79e-289
C1orf21	-3.23	1.26e-290	5.66e-289
C22orf46	-3.06	2.47e-290	1.11e-288
PLEKHG4	3.18	2.49e-290	1.12e-288
RPS16	1.48	2.79e-290	1.25e-288
RRM2	1.28	6.89e-290	3.08e-288
ATP6V0E2	-2.11	7.5e-290	3.35e-288
ATP5F1	1.35	1.68e-289	7.49e-288
MYB	4.44	2.19e-289	9.77e-288
PLXNB2	-1.74	2.92e-289	1.3e-287
HEXB	-2.27	7.92e-289	3.51e-287	3.2.1.52
CKS1B	4.72	9.21e-289	4.08e-287
MLEC	-1.13	1.6e-288	7.09e-287
KIF26A	6.87	7.64e-288	3.37e-286
TDG	1.87	8.68e-288	3.82e-286
HGSNAT	-3.75	1.89e-287	8.32e-286	2.3.1.78
PLA2G6	2.02	3.9e-287	1.71e-285	3.1.1.4
MYCBP2	-1.2	4.49e-287	1.97e-285	2.3.2.27
HID1	-6.55	6.26e-287	2.74e-285
HAUS1	2.86	6.32e-287	2.76e-285
ARPC3	2.07	6.62e-287	2.88e-285
UHRF1	2.35	2.59e-286	1.12e-284
ITPR3	-5.69	5.24e-286	2.28e-284
UBB	1.27	5.31e-286	2.3e-284
SIL1	-2.68	6.85e-286	2.96e-284
S100A11	-4.66	1.19e-285	5.15e-284
IDH3A	1.66	1.75e-285	7.53e-284	1.1.1.41
METTL7A	-5.56	2.48e-285	1.07e-283	2.1.1.-
PKP2	3.06	2.95e-285	1.27e-283
ST7	-2.36	8.2e-285	3.52e-283	2.8.2.-; 2.8.2.17
DAG1	-1.45	1.6e-284	6.85e-283
MYO10	1.71	2.08e-284	8.9e-283
YWHAZ	1.19	2.43e-284	1.04e-282
SYNJ2	3.34	1.45e-283	6.17e-282
CD24	4.69	2.32e-283	9.88e-282
EIF1AX	2.13	2.57e-282	1.09e-280
ATP9A	-2.25	3.32e-282	1.4e-280	3.6.3.1
MAN2A1	1.94	9.48e-282	4.01e-280	3.2.1.114
HAGHL	2.47	5.69e-281	2.4e-279	3.1.2.-
TRIB3	-3.33	6.35e-281	2.67e-279
LRP10	-2.4	8.47e-280	3.56e-278
MRPL15	1.94	2.64e-279	1.1e-277
HMGB3	1.75	4.26e-279	1.78e-277
PIK3AP1	3.16	4.45e-279	1.86e-277
SALL2	2.62	2.48e-278	1.03e-276
SAT1	-3.97	7.16e-278	2.98e-276	2.3.1.57
MXD4	-2.02	7.25e-278	3.01e-276
NUMA1	-1.45	1.18e-277	4.89e-276
DNAJC6	3.93	2.93e-277	1.21e-275	3.1.3.48
NMU	3.19	8.94e-276	3.7e-274
SLC9A2	-4.43	1.13e-275	4.67e-274
TRIM68	-3.97	1.58e-275	6.5e-274	2.3.2.27
PPP6R1	1.67	2.04e-275	8.39e-274
AURKB	2.34	2.53e-275	1.04e-273	2.7.11.1
P3H4	-4.85	4.48e-275	1.84e-273
HSPA2	8.8	1.95e-274	7.98e-273
HNRNPD	1.12	1.38e-273	5.62e-272
GAS6	3.03	3.94e-273	1.61e-271
NECTIN1	1.88	6.21e-273	2.53e-271
DUSP3	-2.36	1.18e-272	4.8e-271	3.1.3.16; 3.1.3.48
UBE2C	1.9	1.54e-272	6.27e-271	2.3.2.23; 2.3.2.24
RAP1B	2.89	1.07e-271	4.34e-270
CLDN12	-2.56	2.72e-271	1.1e-269
MAGEA1	3.68	4.47e-271	1.8e-269
SVIL	2.47	1.1e-270	4.46e-269
RAB5B	-1.76	6.82e-270	2.75e-268
ZNF83	-4.11	1.61e-269	6.49e-268
AZGP1	2.11	3.82e-269	1.53e-267
ADGRL1	-1.57	4.03e-269	1.62e-267
PTK2B	-2.19	5.86e-269	2.35e-267	2.7.10.2
AR	-10.6	7.51e-269	3e-267
ATP5B	1.07	9.77e-269	3.9e-267	3.6.3.14
GRHL2	-1.75	1.31e-268	5.2e-267
IL17RB	2.26	1.62e-268	6.43e-267
UGP2	2.03	2.26e-268	8.95e-267
VIL1	10.2	2.93e-268	1.16e-266
PHF10	1.74	3.03e-268	1.2e-266
ZNF91	-5.71	1.39e-267	5.48e-266
PPFIBP2	-4.72	2.58e-267	1.02e-265
FEN1	1.57	3.49e-267	1.37e-265	3.1.-.-
RAB3D	-6.99	7.36e-267	2.89e-265
GAA	-2.62	9.67e-267	3.79e-265
RCC1	1.36	2.02e-266	7.9e-265
TSPYL1	-1.53	2.09e-266	8.18e-265
VOPP1	3.4	7.69e-266	3e-264
ANO9	5.9	1.27e-265	4.94e-264
RRBP1	-1.69	7.42e-265	2.89e-263
MPC1	2.66	1.13e-264	4.41e-263
GRASP	7.04	1.57e-264	6.1e-263
DPH2	2.17	2.12e-264	8.22e-263	2.5.1.108
LZTS1	9.02	4.56e-264	1.76e-262
CRTAP	-2.28	1.18e-263	4.55e-262
OSBPL5	-2.8	2.59e-263	9.99e-262
CALR	-1.08	2.73e-263	1.05e-261
RPL18	1.18	3.27e-263	1.26e-261
SLC25A23	-2.77	4.67e-263	1.79e-261
HIPK2	-1.36	4.77e-263	1.83e-261	2.7.11.1
ARHGEF12	-1.42	6.65e-263	2.54e-261
SCML2	2.42	1.23e-262	4.71e-261
GNG13	7.29	1.05e-261	4e-260
ROR1	2.91	2.56e-261	9.75e-260
CDS1	1.74	4.91e-261	1.87e-259	2.7.7.41
LIMA1	1.49	7.97e-261	3.02e-259
TSPAN11	8.71	8.6e-261	3.26e-259
GRK5	7.24	7.03e-260	2.66e-258	2.7.11.16
ABCB9	2.29	8.19e-260	3.09e-258
MEST	2.55	1.33e-259	5.01e-258	3.-.-.-
ITPR2	2.34	2.43e-259	9.16e-258
SLC39A8	-3.07	3.7e-259	1.39e-257
TOP2B	1.22	2.5e-258	9.39e-257	5.99.1.3
EIF4A3	1.61	3.63e-257	1.36e-255	3.6.4.13
BCL6	-4.35	3.98e-257	1.49e-255
UCHL1	10.6	4.24e-257	1.58e-255	3.4.19.12; 6.-.-.-
PTGS1	9.46	1.68e-256	6.28e-255	1.14.99.1
MTHFD2	1.3	2.07e-256	7.71e-255	1.5.1.15; 3.5.4.9
GOLGA3	-1.63	4.54e-256	1.69e-254
WNK1	-1.2	1.48e-255	5.52e-254	2.7.11.1
FAR2	5.62	2.83e-255	1.05e-253	1.-.-.-
ABHD4	-4.68	5.44e-255	2.02e-253	3.-.-.-
HDAC4	2.37	8.92e-255	3.3e-253	3.5.1.98
NRIP1	-2.45	9.47e-255	3.5e-253
DYNLL1	1.47	1.07e-254	3.96e-253
TNKS1BP1	-1.54	2.64e-254	9.73e-253
KAT2B	2.09	2.96e-254	1.09e-252	2.3.1.48
NBR1	-1.7	4.58e-254	1.68e-252
PPP2R2A	-1.51	6.05e-254	2.22e-252
MCM3	1.27	3.18e-253	1.16e-251	2.3.1.-
ITPA	2.42	7.02e-253	2.56e-251	3.6.1.9
HIP1	-2.87	1.14e-252	4.16e-251	2.3.2.27; 3.6.4.-
HCP5	6.55	1.94e-252	7.07e-251
CORO1A	8.13	9.13e-252	3.32e-250
HDGF	1.06	1.03e-251	3.75e-250
H2AFZ	1.59	1.05e-251	3.82e-250
GALNT2	-1.89	2.73e-251	9.89e-250	2.4.1.-
RASSF4	3.92	1.13e-250	4.09e-249
TMED3	-1.91	2.93e-250	1.06e-248
AGAP1	2.19	1.43e-249	5.17e-248
PTPN13	-2.89	5.38e-249	1.94e-247
AURKA	1.84	7.14e-249	2.57e-247	2.7.11.1
NT5C2	-1.84	1.01e-248	3.63e-247	3.1.3.-
TNFRSF10B	-1.64	2.29e-248	8.19e-247
RCOR2	5.48	8.62e-247	3.09e-245
POLR3G	2.52	1.35e-246	4.84e-245
ARHGEF19	3.05	3.48e-246	1.24e-244
PLOD2	5	3.82e-246	1.36e-244	1.14.11.4
MFSD6	2.08	8.22e-246	2.93e-244
CYB561	-1.68	2.41e-245	8.58e-244
TTTY15	-2.88	1.39e-244	4.93e-243
PLEKHA1	2.06	4.85e-244	1.72e-242
KIF11	1.58	8.07e-244	2.85e-242
SIAE	-3.5	8.8e-244	3.1e-242	3.1.1.53
RBBP8	1.75	9.1e-244	3.2e-242	3.1.-.-
RCN1	-1.91	6.66e-243	2.34e-241
TPP1	-1.87	5.35e-242	1.88e-240	3.6.1.12
EIF1AY	2.67	6.01e-242	2.11e-240
LYPLA1	1.76	7.08e-242	2.48e-240	3.1.2.-
PRKAR1B	2.77	7.4e-242	2.59e-240
SLC41A1	1.39	1.17e-241	4.07e-240
SRSF7	1.34	4.94e-241	1.72e-239
RANBP1	1.49	7.08e-241	2.46e-239
SLC5A6	1.76	2.17e-240	7.54e-239
ELOVL7	-2.75	7.5e-240	2.6e-238	2.3.1.199
FAM120C	-3.71	7.54e-240	2.61e-238
TAP1	1.96	2.03e-239	7.04e-238
NREP	2.06	2.59e-239	8.94e-238
FAM114A1	-6.02	3.49e-239	1.2e-237
FA2H	4.89	4.45e-239	1.54e-237	1.-.-.-
PTGES3	1.25	9.42e-239	3.24e-237
SUPT16H	1.09	9.77e-239	3.36e-237
INPP5B	2.41	1.22e-238	4.2e-237	3.1.3.36
NEURL1B	2.01	2.39e-238	8.2e-237	2.3.2.27
PIF1	2.91	4.37e-238	1.5e-236
SERINC1	-1.69	8.45e-238	2.89e-236
SORD	-1.36	1.73e-237	5.89e-236	1.1.1.14
GATA2	-1.62	3.21e-237	1.1e-235
CEP85	2.22	5.51e-237	1.88e-235
ST13	1.29	5.67e-237	1.93e-235	2.8.2.5
PRNP	-2.18	7.2e-237	2.45e-235
PEA15	-1.93	7.94e-237	2.69e-235
CERS4	-3.13	3.03e-236	1.03e-234
MTHFD1L	2.11	5.63e-236	1.9e-234	6.3.4.3
SPCS2	3.3	7.03e-236	2.37e-234	3.4.-.-
FAM8A1	-3.13	1.48e-235	4.98e-234
CYTH2	5.19	2.66e-235	8.94e-234
SRM	1.44	5.27e-235	1.77e-233
SECISBP2L	-2.05	1.71e-234	5.75e-233
MCCC2	-1.21	2.59e-234	8.67e-233	6.4.1.4
RPS13	1.28	7.81e-234	2.61e-232
PDHA1	1.41	1.39e-233	4.65e-232	1.2.4.1
HSPA8	0.93	2.64e-233	8.82e-232
CUL4B	-1.55	3.31e-233	1.1e-231
VPS37B	1.87	6.98e-233	2.32e-231
SPINT1	-1.97	1.09e-232	3.63e-231
RGS16	5.91	2.25e-232	7.47e-231
STK24	1.66	4.49e-232	1.49e-230	2.7.11.1
PHB2	1.14	5.59e-232	1.85e-230	2.7.10.1
ZAK	2.08	7.97e-232	2.63e-230
TIMM13	1.54	1.02e-231	3.37e-230
SNRPD1	1.52	2.74e-231	9.03e-230
ACADSB	1.2	2.88e-231	9.49e-230	1.3.8.5
SDHB	1.62	2.91e-231	9.58e-230	1.3.5.1
NFIA	-7.41	3.28e-231	1.08e-229
LRP8	1.81	5.26e-231	1.72e-229
CDC42BPA	-1.44	1.3e-230	4.26e-229	2.7.11.1
HIST1H1C	-4.58	2.45e-230	8.01e-229
HSPE1	3.3	2.91e-230	9.51e-229
VAMP8	1.81	3.32e-230	1.08e-228
HK2	1.59	4.83e-230	1.57e-228	2.7.11.1
IFT57	-3.15	5.71e-230	1.86e-228
TM7SF3	1.51	7.27e-230	2.36e-228
PARVB	1.83	1.63e-229	5.29e-228
GALNT10	-5.72	6.56e-229	2.13e-227	2.4.1.41
HMGN1	1.18	1.03e-228	3.33e-227
RNF41	-1.8	1.17e-228	3.79e-227	2.3.2.27
KDM5D	2.77	1.21e-228	3.9e-227	1.14.11.-
OXCT1	-1.58	1.23e-228	3.95e-227	2.8.3.5
PEAK1	7.68	1.85e-228	5.96e-227	2.7.10.2
TSPAN12	4.26	4.39e-228	1.41e-226
ACLY	-1.05	5.45e-228	1.75e-226	2.3.3.8
LRP11	-5.21	6.08e-228	1.95e-226
CTSD	-1.93	6.46e-228	2.07e-226	3.4.23.5
KIAA0319L	-1.82	8.53e-228	2.73e-226
PLBD2	-2.35	8.97e-228	2.87e-226	3.1.1.-
CTPS1	1.5	9.42e-228	3.01e-226	6.3.4.2
ADD3	-2.43	1.13e-227	3.59e-226
NPDC1	-4.41	3.5e-227	1.11e-225
CLN6	1.66	4.48e-227	1.42e-225
HERC2	1.55	4.56e-227	1.45e-225	2.3.2.26
SNRPB	1.55	5.81e-227	1.84e-225
MAN2A2	1.51	3.09e-226	9.77e-225	3.2.1.114
SLC35F5	-2.41	4.77e-226	1.51e-224
ATL3	-1.83	1.98e-225	6.27e-224	3.6.5.-
NCOA2	-1.76	2.38e-225	7.5e-224
RPIA	2.61	3.66e-225	1.15e-223	5.3.1.6
NCS1	-3.19	5.73e-225	1.8e-223
ABAT	-4.97	6.96e-225	2.19e-223	2.6.1.19; 2.6.1.22
NFATC1	2.97	9.43e-225	2.96e-223
MLLT1	-1.56	1.22e-224	3.81e-223
LASP1	-1.82	1.1e-223	3.44e-222
WWC3	-3.34	1.69e-223	5.28e-222
GPR107	-1.66	1.76e-223	5.5e-222
KCTD15	-5.43	2.04e-223	6.37e-222
CEL	3.93	2.46e-223	7.66e-222
MCM5	1.7	2.64e-223	8.19e-222	3.6.4.12
RPL13	1.11	4.82e-223	1.5e-221
PODXL2	-1.73	1.49e-222	4.62e-221
MGEA5	-1.28	3.67e-222	1.14e-220	3.2.1.169
COMTD1	2.82	4.59e-222	1.42e-220	2.1.1.-
ABCD1	-6.35	8.33e-222	2.57e-220
CPE	-5.74	9.63e-222	2.97e-220
SLC44A1	1.45	2.93e-221	9.01e-220
SRSF10	1.39	4.63e-221	1.42e-219
SH2D4A	-3.68	4.67e-221	1.44e-219
SELENOP	-1.98	1.95e-220	5.98e-219
POC1A	2.19	4.45e-220	1.36e-218
ID3	3.2	5.97e-220	1.83e-218
CBX6	-1.29	6.37e-220	1.95e-218
MAPRE1	1.21	6.47e-220	1.98e-218
STAMBPL1	3.5	7.36e-220	2.24e-218	3.4.19.-
ZNF215	3.14	1.96e-219	5.97e-218
SRPK1	1.3	2.32e-219	7.05e-218	2.7.11.1
TBX3	-1.16	3.43e-219	1.04e-217
RERE	1.74	3.82e-219	1.16e-217
FAM65B	-5.33	3.93e-219	1.19e-217
URB2	2.13	4.07e-219	1.23e-217
PITPNA	-1.41	8.62e-219	2.61e-217
CTSZ	-6.74	9.76e-219	2.95e-217	3.4.18.1
APBB2	1.89	1.12e-218	3.38e-217
CD81	1.09	1.34e-218	4.02e-217
PTPRM	-6.16	2.09e-218	6.29e-217	3.1.3.48
PARP8	2.66	3.01e-218	9.06e-217	2.4.2.30
CDC25B	1.81	4.26e-218	1.28e-216	3.1.3.48
RHOC	-2.43	1.47e-217	4.41e-216
DDX18	1.38	2.73e-217	8.18e-216	3.6.4.13
LIG1	1.98	4.48e-217	1.34e-215	6.5.1.1
ICK	-1.62	8.97e-217	2.68e-215
CCDC14	1.33	9.52e-217	2.84e-215
CCDC117	2.87	1.16e-216	3.45e-215
SNTB2	-2.04	1.23e-216	3.68e-215
RPL34	1.46	1.32e-216	3.92e-215
ABHD2	-0.9	1.52e-216	4.5e-215	3.1.1.23
MKNK2	-1.26	1.83e-216	5.44e-215	2.7.11.1
YAP1	-7.4	2.09e-216	6.19e-215
NIPSNAP1	-1.59	2.35e-216	6.96e-215
DHX9	0.96	2.91e-216	8.59e-215	3.6.4.13
MMP15	-2.73	9.53e-216	2.81e-214	3.4.24.-
EMB	-3.69	6.58e-215	1.94e-213
SRSF2	0.997	3.33e-214	9.8e-213
SRF	1.69	3.85e-214	1.13e-212
PDXDC1	1.13	4.93e-214	1.45e-212	4.1.1.-
USP28	1.8	9.91e-214	2.91e-212	3.1.3.16; 3.1.3.48
ALCAM	-1.65	1.79e-213	5.23e-212
NES	6.86	2.89e-213	8.45e-212
TCEA1	1.69	8.27e-213	2.42e-211
SLF2	2.14	8.46e-213	2.47e-211
ZDHHC9	-1.93	1.09e-212	3.19e-211	2.3.1.225
RNF11	-1.73	1.95e-212	5.67e-211	2.3.2.27
RPS6KA6	-3.76	2.56e-212	7.43e-211	2.7.11.1
SLC46A1	-2.31	3.79e-212	1.1e-210
OSBP	-1.28	7.68e-212	2.23e-210
FZD6	-2.56	7.74e-212	2.24e-210
RANGAP1	1.26	9.66e-212	2.79e-210
DEPDC1	1.8	1.21e-211	3.5e-210
MTUS1	-2.13	1.41e-211	4.07e-210
TSN	1.48	1.66e-211	4.77e-210
PHLDA1	5.19	1.68e-211	4.84e-210
VASP	1.99	1.86e-211	5.35e-210
C1orf198	1.7	2.24e-211	6.43e-210
AIM1	-2.99	1.14e-210	3.26e-209	2.7.11.1
NCOR1	-1.08	2.78e-210	7.95e-209
IL6ST	-2.23	3.18e-210	9.11e-209	3.6.1.6
VMP1	-1.68	3.42e-210	9.77e-209
CHD3	-1.26	4.12e-210	1.18e-208	3.6.4.12
ZNF528	-4.81	9.21e-210	2.63e-208
TRPM5	10.1	1.25e-209	3.57e-208
RPS29	1.49	3.18e-209	9.03e-208
SEC23A	-1.91	4.39e-209	1.25e-207
TSPYL4	-2.23	5.91e-209	1.68e-207
XRCC6	0.876	6.19e-209	1.75e-207	3.4.24.-
GSTM3	-3.21	7.66e-209	2.17e-207	2.5.1.18
HSPA9	0.942	9.51e-209	2.69e-207
PITPNM2	2.61	9.93e-209	2.81e-207
KIFC1	1.55	1.2e-208	3.39e-207
CPNE3	-1.19	2.25e-208	6.35e-207
RANGRF	3.36	3.64e-208	1.02e-206
CASP9	3.06	3.96e-208	1.11e-206	3.4.22.62
CCT8	0.946	6.1e-208	1.71e-206
ACAA2	3.18	7.1e-207	1.99e-205	2.3.1.16
IGF2BP3	2.93	7.11e-207	1.99e-205
XPO1	1.11	1.98e-206	5.53e-205
RHOBTB3	2.57	2.1e-206	5.88e-205	3.6.1.-
CHST15	3.31	2.56e-206	7.15e-205	2.8.2.33
RPS21	1.52	5.05e-206	1.41e-204
SARAF	-1.37	5.71e-206	1.59e-204
NCBP1	1.35	9.9e-206	2.76e-204
CGNL1	-2.44	1.18e-205	3.28e-204
SASH1	-5.98	2.44e-205	6.77e-204
PPARGC1B	2.2	2.76e-205	7.65e-204
WASF3	-4.78	4.31e-205	1.19e-203
LONP2	-1.27	4.82e-205	1.33e-203	3.4.21.53
NNT	8.97	2.95e-204	8.16e-203
PNP	1.33	3.36e-204	9.27e-203
PAK4	-1.77	3.39e-204	9.34e-203	2.7.11.1
PHB	1.19	3.89e-204	1.07e-202	2.7.10.1
EXOC7	-1.43	4.02e-204	1.11e-202
GNS	-1.52	5.73e-204	1.58e-202	3.1.6.14
C2CD2	-3.5	3.39e-203	9.3e-202
GLRX	3.42	3.52e-203	9.65e-202
RAB18	-1.6	7.76e-203	2.13e-201
NDRG1	-5.37	1.26e-202	3.44e-201
TNRC6B	-1.55	1.33e-202	3.63e-201
RAPGEF1	1.55	1.02e-201	2.8e-200
PPA1	1.15	1.38e-201	3.77e-200	3.6.1.1
TBL1X	-1.86	1.45e-201	3.95e-200
PLCB2	9.89	1.52e-201	4.13e-200	3.1.4.11
ERLIN2	-1.69	1.66e-201	4.51e-200
RGMB	-2.43	1.72e-201	4.66e-200
SELENBP1	-9.66	2.87e-201	7.79e-200	1.8.3.4
PNRC2	1.84	3.05e-201	8.26e-200
PGK1	0.996	4.84e-201	1.31e-199	2.7.2.3
TOB1	-1.82	8.34e-201	2.25e-199
MTHFD1	1.06	1.32e-200	3.57e-199	1.5.1.5; 3.5.4.9; 6.3.4.3
GLYATL1	-7.42	1.62e-200	4.36e-199	2.3.1.68
ACSS2	-4.1	2.19e-200	5.89e-199	6.2.1.1
ADH5	1.76	2.31e-200	6.22e-199
ADAM10	-1.38	1.1e-199	2.96e-198	3.4.24.81
MPP2	-3.81	1.54e-199	4.12e-198
SYNE3	2.79	3.63e-199	9.75e-198
NMD3	2.43	4.55e-199	1.22e-197
ZKSCAN1	-1.26	5.17e-199	1.38e-197
ATP5C1	1.1	1.4e-198	3.73e-197
RPP25	5.02	1.48e-198	3.96e-197
TBC1D9	-2.04	1.68e-198	4.49e-197
ATN1	-1.74	1.96e-198	5.23e-197
SEL1L	-1.4	7.21e-198	1.92e-196
H3F3B	0.955	1.17e-197	3.11e-196
PACS1	-4.17	1.71e-197	4.55e-196
NEDD4L	-1.24	3.05e-197	8.08e-196	2.3.2.26
TUBB4B	0.933	1.92e-196	5.08e-195
NFIB	-4.61	3e-196	7.95e-195
PACS2	1.61	3.78e-196	9.99e-195
TBC1D9B	-1.3	4.09e-196	1.08e-194
EMP2	1.61	1.68e-195	4.45e-194
ZNF605	-6.32	2.26e-195	5.96e-194
RTKN	2.04	2.5e-195	6.59e-194
TCTN1	-3.63	3.14e-195	8.26e-194
HP1BP3	1.19	4.54e-195	1.19e-193
PSMG1	1.71	4.69e-195	1.23e-193
INPPL1	1.3	6.07e-195	1.59e-193	3.1.3.86
PALLD	-4.3	6.4e-195	1.68e-193
UBE2H	-1.44	6.61e-195	1.73e-193	2.3.2.23; 2.3.2.24
MTX2	1.89	8.37e-195	2.19e-193
EGLN3	2.51	9e-195	2.35e-193	1.14.11.29
PA2G4	1.1	9.95e-195	2.59e-193
EID1	-1.22	1.07e-194	2.8e-193
GLMP	-2.96	1.3e-194	3.39e-193
PTBP3	1.31	1.58e-194	4.1e-193
RNF219	2.1	3.39e-194	8.81e-193
FAF2	-1.39	3.67e-194	9.52e-193
ACAP3	1.4	5.3e-194	1.37e-192
WDR34	1.62	1.67e-193	4.31e-192
TRPM4	-6.5	2.9e-193	7.5e-192
RPLP2	0.962	7.06e-193	1.82e-191
SLC30A10	4.15	8.49e-193	2.19e-191
LMAN1	-1.22	1.06e-192	2.72e-191
LPCAT3	-1.9	1.11e-192	2.86e-191	2.3.1.-; 2.3.1.23; 2.3.1.n6
CANT1	-1.34	1.51e-192	3.88e-191	3.6.1.6
SRI	1.68	1.54e-192	3.95e-191
FAM60A	1.76	1.8e-192	4.62e-191
B3GNT5	8.72	2.16e-192	5.53e-191	2.4.1.206
EPS15	-1.65	2.98e-192	7.61e-191
SNRPA1	2.26	4.61e-192	1.18e-190
CNKSR3	2.14	1.04e-191	2.64e-190
PLK2	-4.06	2.62e-191	6.68e-190	2.7.11.21
NPM3	1.89	5.01e-191	1.28e-189
BCL2	3.17	5.45e-190	1.39e-188
PLK1	1.46	3.66e-189	9.29e-188
PHF12	-1.65	5.68e-189	1.44e-187
EIF3K	1.17	1.26e-188	3.19e-187
SCAMP4	-1.83	2e-188	5.07e-187
VDAC3	1.38	2.9e-188	7.35e-187
ASAH1	-1.47	3.27e-188	8.28e-187	3.5.1.23
HIST1H2AC	-3.88	1.63e-187	4.11e-186
ASPH	-1.39	4.39e-187	1.11e-185	1.14.11.-
ATRX	-1.16	1.56e-186	3.94e-185	3.6.4.12
UBR5	-1.14	2.59e-186	6.51e-185	2.3.2.26
POLR3K	1.97	4.63e-186	1.16e-184
HMCES	1.59	6.13e-186	1.54e-184	3.4.-.-
TTC39C	2.28	1.66e-185	4.17e-184
BAG1	1.69	2.72e-185	6.82e-184
SEMA4A	-3.35	3.18e-185	7.97e-184
ATP5D	1.42	3.19e-185	7.99e-184
STEAP3	1.89	3.25e-185	8.12e-184	1.16.1.-
GAMT	-3	3.65e-185	9.1e-184	2.1.1.2
CSF2RB	8.72	4.51e-185	1.12e-183
FASTKD1	2.05	7.94e-185	1.98e-183
SMYD3	2.04	1.33e-184	3.31e-183	2.1.1.43
KIF3B	-1.52	3.79e-184	9.43e-183
CTBS	-3.89	4.03e-184	1e-182	3.2.1.-
SOX13	2.07	6.88e-184	1.71e-182
MTMR2	1.45	1.02e-183	2.52e-182	3.1.3.95; 3.1.3.64
EPHX2	-4.54	1.17e-183	2.91e-182	3.3.2.10; 3.1.3.76
SNHG1	1.31	1.43e-183	3.54e-182
GTF3C5	1.61	1.61e-183	3.99e-182
MRFAP1	-0.97	5.94e-183	1.47e-181
ATP5L	1.29	6.11e-183	1.51e-181
C16orf62	-2.23	6.81e-183	1.68e-181
UQCRC1	1.04	6.84e-183	1.68e-181
NACA	0.959	8.43e-183	2.07e-181
WWP1	-1.68	2.66e-182	6.53e-181
GRWD1	1.69	3.31e-182	8.12e-181
NAA50	1.05	3.38e-182	8.29e-181	2.3.1.258; 2.3.1.-
APPL2	-2.13	5.9e-182	1.44e-180
MLKL	4.71	1.13e-181	2.76e-180
SLC30A9	-1.33	1.14e-181	2.79e-180
PLPPR2	-6.8	1.37e-181	3.34e-180	3.1.3.4
PDZD8	1.27	1.42e-181	3.47e-180
FBRSL1	1.51	1.87e-181	4.56e-180
CAT	-1.6	3.2e-181	7.79e-180
PPP1R10	-1.35	3.57e-181	8.68e-180
KIAA0100	-0.947	6.06e-181	1.47e-179
NRXN3	5.94	7.35e-181	1.78e-179
CNDP2	-0.947	8.15e-181	1.97e-179	3.4.13.18
SLC7A8	-8.18	8.25e-181	2e-179
FBXO28	-1.83	8.35e-181	2.02e-179
RGS12	1.95	2.01e-180	4.85e-179
TFCP2L1	9.61	2.15e-180	5.2e-179
SMAP1	2.02	2.91e-180	7.02e-179
PTTG1	1.51	8.07e-180	1.94e-178
CDK4	1.3	1.17e-179	2.82e-178	2.7.11.22
FAM3C	3.05	1.32e-179	3.17e-178
LZTS2	1.74	1.71e-179	4.11e-178
PISD	2.01	1.96e-179	4.71e-178	4.1.1.65
MANEA	-2.21	1.99e-179	4.77e-178	3.2.1.130
LIG4	1.92	3.41e-179	8.16e-178	6.5.1.1
TMED9	1.18	5.15e-179	1.23e-177
MX2	8.75	7.46e-179	1.78e-177
SESN1	-1.74	8.35e-179	1.99e-177	1.11.1.15
GLRX3	1.51	9.32e-179	2.22e-177
ADM2	-6.21	1.45e-178	3.46e-177
TCEAL8	-6.71	1.48e-178	3.53e-177
SNX5	1.15	1.5e-178	3.56e-177
BCHE	-7.73	3.09e-178	7.35e-177	3.1.1.8
MAT2B	1.74	3.29e-178	7.81e-177
EFHD2	2.24	3.79e-178	8.98e-177
ATRN	-1.75	3.84e-178	9.11e-177
PLXNA2	3.73	6.18e-178	1.46e-176
FOXRED2	-1.57	6.45e-178	1.53e-176
2018-09-03	-3.35	7.98e-178	1.89e-176
MAGED2	-1.82	1.1e-177	2.61e-176
GTF2A1	-1.46	1.14e-177	2.7e-176
PTPRK	2.04	1.25e-177	2.95e-176	3.1.3.48
CLIP1	-1.37	2.29e-177	5.38e-176
HINT1	1.25	2.6e-177	6.11e-176	3.-.-.-
RHOB	-2.22	2.85e-177	6.69e-176	3.6.1.-
OAS3	-2.45	3.17e-177	7.45e-176	2.7.7.84
C5orf24	-1.64	5.07e-177	1.19e-175
ATP5A1	0.91	6.25e-177	1.46e-175
NUS1	1.53	6.4e-177	1.5e-175	2.5.1.87
CDC42	1.27	3.05e-176	7.12e-175
MOB1A	1.51	6.67e-176	1.56e-174
ATP6V1A	1.34	9.3e-176	2.17e-174	3.6.3.14
NOXO1	6.76	9.79e-176	2.28e-174
TMEM117	4.01	2.03e-175	4.72e-174
GAS5	1.28	2.82e-175	6.57e-174
KIF5B	-0.935	4.53e-175	1.05e-173
RSAD1	1.57	2.91e-174	6.74e-173	1.3.99.-
OGT	-1.03	2.93e-174	6.79e-173	2.4.1.255
TBRG1	-1.6	3.32e-174	7.69e-173
CELSR1	-3.45	6.95e-174	1.61e-172
ADSL	1.42	1.15e-173	2.65e-172	4.3.2.2
NAA40	1.91	1.39e-173	3.21e-172	2.3.1.257
HNRNPK	0.729	1.72e-173	3.96e-172
PARP10	-2.08	2.05e-173	4.72e-172	2.4.2.30
PLEKHH1	-1.65	2.95e-173	6.78e-172
MUC6	9.99	4.95e-173	1.14e-171
ASH1L	-1.37	5.21e-173	1.2e-171	2.1.1.43
SOD2	1.34	7.81e-173	1.79e-171	1.15.1.1
GSR	-1.05	1.44e-172	3.31e-171	1.8.1.7
PHLDB1	1.9	2.78e-172	6.38e-171
PUS1	1.83	4.12e-172	9.44e-171	5.4.99.12
MAML3	-5.03	4.65e-172	1.06e-170
STK39	-1.38	6.18e-172	1.41e-170	2.7.11.1
STT3A	-1.03	8.8e-172	2.01e-170	2.4.99.18
HIVEP1	-2.1	2.76e-171	6.29e-170
CCDC186	-1.85	3.03e-171	6.91e-170
TRAF5	3.75	3.49e-171	7.94e-170
SRC	-4.59	5.48e-171	1.25e-169
SNHG7	2.06	8.11e-171	1.84e-169
ABR	-1.91	1.02e-170	2.32e-169
HNRNPR	0.934	1.21e-170	2.75e-169
LCP1	-9.14	1.56e-170	3.53e-169
MPP5	-1.53	1.85e-170	4.18e-169
ZNF320	-6.72	2.27e-170	5.13e-169
TMED7	-2	2.29e-170	5.18e-169
CCT2	0.927	2.45e-170	5.54e-169
ASRGL1	2.57	7.37e-170	1.66e-168	3.4.19.5; 3.5.1.1
HNRNPH3	1.03	1.28e-169	2.88e-168
ZFAND3	-1.86	2.38e-169	5.36e-168
TBC1D30	-5.2	2.53e-169	5.69e-168
GPSM2	1.59	2.89e-169	6.5e-168
WWC2	3.09	3.1e-169	6.95e-168
TNFRSF1A	-2.54	5.46e-169	1.23e-167
PSMD14	1.46	6.04e-169	1.35e-167	3.4.19.-
HKR1	-2.53	7.66e-169	1.71e-167
SAPCD2	1.3	8.11e-169	1.81e-167
MAP4K2	1.91	8.45e-169	1.89e-167	2.7.11.1
SF3A2	1.69	9.59e-169	2.14e-167
RALB	1.52	1.31e-168	2.93e-167
ARL1	-1.38	1.41e-168	3.13e-167
CARD10	2.82	1.41e-168	3.14e-167
EPB41L2	2.1	1.55e-168	3.45e-167
BORA	3.83	1.93e-168	4.3e-167
ATAD3A	1.6	2.53e-168	5.62e-167
ACTL6A	1.37	3.67e-168	8.14e-167
MST1R	7.02	5.17e-168	1.15e-166	2.7.10.1
BLVRB	-6.49	6.35e-168	1.41e-166	1.5.1.30; 1.3.1.24
ADSS	1.46	9.41e-168	2.08e-166	6.3.4.4
AMD1	-1.04	1.22e-167	2.7e-166
CAPN15	1.48	6.43e-167	1.42e-165	3.4.22.-
ZNF862	-4.56	9.61e-167	2.12e-165
SLC33A1	-1.73	2.26e-166	4.99e-165
LTBP4	-5.16	3.58e-166	7.87e-165
WDR4	2.19	4.01e-166	8.81e-165
RSL24D1	1.46	4.37e-166	9.59e-165
PSMB8	8.82	4.81e-166	1.06e-164	3.4.25.1
DYNC1I2	1.82	6.55e-166	1.44e-164
RWDD2A	-2.93	6.65e-166	1.46e-164
ARHGAP45	2.31	7.82e-166	1.71e-164
BRD7	1.58	7.84e-166	1.71e-164
LIMD1	1.12	8.02e-166	1.75e-164
LMNB1	0.89	2.16e-165	4.71e-164
PCYOX1L	-2.78	3.73e-165	8.13e-164	1.8.3.-
MARVELD1	-2.37	3.82e-165	8.32e-164
PRELID1	1.17	4.34e-165	9.44e-164
MMADHC	1.58	4.55e-165	9.9e-164
PRKCA	2.16	6.39e-165	1.39e-163	2.7.11.13
SC5D	-1.76	7.92e-165	1.72e-163	1.14.19.20
ATP6AP1	-1.38	8.12e-165	1.76e-163
PTK6	2.82	9.87e-165	2.14e-163	2.7.10.2
IVD	-1.18	1.04e-164	2.25e-163	1.3.8.4
MRPL35	1.68	1.52e-164	3.29e-163
GATM	5.24	1.78e-164	3.86e-163	2.1.4.1
UNC5B	3.51	3.06e-164	6.62e-163
FLJ20021	-4.39	3.09e-164	6.67e-163
MB	-4.57	4.2e-164	9.04e-163	3.1.-.-
WDR77	1.82	5.28e-164	1.14e-162
RCCD1	2.17	6.39e-164	1.38e-162
OCIAD2	1.68	8.95e-164	1.92e-162
AGPS	1.69	9.39e-164	2.02e-162	2.5.1.26
PHF19	3.24	1.84e-163	3.95e-162
MAVS	-1.09	3.55e-163	7.62e-162
AUP1	1.32	9.03e-163	1.93e-161
TSC22D3	-2.5	1.02e-162	2.18e-161
EEF2K	1.44	1.35e-162	2.89e-161	2.1.1.-
KIAA1147	-1.59	1.62e-162	3.46e-161
KLF7	5.49	1.93e-162	4.11e-161
ZNF680	-2.7	2.14e-162	4.57e-161
TTC8	-2.15	2.85e-162	6.08e-161
TRIM13	2.02	4e-162	8.52e-161	2.3.2.27
RABGAP1L	1.85	1.2e-161	2.55e-160
SRSF3	0.998	1.6e-161	3.4e-160
MAN2B1	-2.2	1.79e-161	3.8e-160	3.2.1.24
PLD3	-1.7	3.05e-161	6.47e-160	3.1.4.4
ZNF518B	-2.17	4.77e-161	1.01e-159
ANP32A	0.966	6.37e-161	1.35e-159
MPRIP	0.956	7.6e-161	1.61e-159
TESC	3.41	7.83e-161	1.66e-159
PXDN	-5.46	1.01e-160	2.12e-159	1.11.1.7
YWHAQ	0.849	1.07e-160	2.26e-159
CST3	-3.02	2.01e-160	4.24e-159
RNPS1	1.19	2.49e-160	5.24e-159
NOTCH3	-5.73	2.95e-160	6.22e-159
RECQL4	1.6	3.6e-160	7.57e-159	3.6.4.12
CYTH3	-2.11	3.86e-160	8.1e-159
ANAPC1	1.7	5.95e-160	1.25e-158
NDUFB2	1.85	5.95e-160	1.25e-158
SPOCK1	3.58	7.22e-160	1.51e-158
C16orf58	-1.72	7.43e-160	1.56e-158
KLK2	-9.85	7.89e-160	1.65e-158	3.4.21.35
ASTN2	2.6	1.04e-159	2.17e-158
STAT3	-1.15	1.22e-159	2.54e-158
HOXC10	6.36	1.26e-159	2.63e-158
RPS15A	1.88	1.86e-159	3.89e-158
ARAP2	2.85	1.9e-159	3.97e-158
C1RL	-2.33	2.1e-159	4.38e-158	3.4.21.-
KNSTRN	1.43	5.97e-159	1.24e-157
PFKP	1.34	7.22e-159	1.5e-157	2.7.1.11
SLC39A9	-1.39	7.97e-159	1.65e-157
SKP2	1.58	9.15e-159	1.9e-157
PHGDH	-0.867	1.04e-158	2.15e-157	1.1.1.95; 1.1.1.399; 1.1.1.37
C11orf71	-2.82	1.41e-158	2.93e-157
BUB1	1.23	1.45e-158	3e-157	2.7.11.1
NUCB2	-1.76	1.65e-158	3.41e-157
CDCA7	1.97	8.37e-158	1.73e-156
GTF3C1	-1.15	8.5e-158	1.75e-156
NME4	4.77	8.98e-158	1.85e-156	2.7.4.6
EPM2AIP1	-1.39	1.32e-157	2.71e-156
NOP56	0.861	1.97e-157	4.05e-156
RELT	3.18	2.11e-157	4.33e-156
DOCK5	-1.68	2.5e-157	5.13e-156
ACSS1	5.24	3.09e-157	6.34e-156	6.2.1.1
BICD1	-2.14	5.68e-157	1.16e-155
MCRIP2	1.74	5.92e-157	1.21e-155
CLTCL1	2.37	1.16e-156	2.37e-155
ITPR1	-3.89	1.31e-156	2.68e-155
COMMD8	2.39	1.91e-156	3.89e-155
KIF5C	-5.11	2.03e-156	4.14e-155
COX7C	1.15	2.54e-156	5.18e-155
CCNB1IP1	1.79	3.26e-156	6.65e-155	2.3.2.27
FNBP1	-2.6	4.61e-156	9.39e-155
TPBG	7.41	5.48e-156	1.11e-154
SH3D19	-1.63	6.98e-156	1.42e-154
ATP1B1	-1.51	7.83e-156	1.59e-154
SCRIB	1.35	9.05e-156	1.84e-154
GREB1	-5.98	1.17e-155	2.37e-154
IQSEC1	-2.37	1.51e-155	3.06e-154
HMGN4	1.71	1.51e-155	3.06e-154
TCOF1	1.28	1.64e-155	3.31e-154
NDST1	-1.36	1.74e-155	3.52e-154	2.8.2.8; 3.-.-.-; 2.8.2.-
SEC61A1	-0.778	1.95e-155	3.94e-154
QSER1	1.27	4.7e-155	9.48e-154
HOXA10	2.67	6.04e-155	1.22e-153
EVI5L	-5.24	6.64e-155	1.34e-153
CSMD1	-5.86	6.97e-155	1.4e-153
DCBLD1	2.04	1.21e-154	2.43e-153
OSBPL8	-1.33	1.32e-154	2.65e-153
KAZN	2.91	1.45e-154	2.91e-153
COTL1	-4.26	1.62e-154	3.25e-153
ZER1	-2.2	1.98e-154	3.98e-153
RPL36AL	1.17	2.53e-154	5.07e-153
ACKR3	-6.68	3.94e-154	7.89e-153
ODC1	0.86	3.95e-154	7.89e-153	4.1.1.17
PLXNB1	1.52	5.09e-154	1.02e-152
SRGAP1	2.2	6.09e-154	1.22e-152
BID	2.35	6.74e-154	1.34e-152
ALOX15	-8.16	6.85e-154	1.36e-152	1.13.11.33; 1.13.11.31
BACE1	-2.88	7.05e-154	1.4e-152	3.4.23.46
PLPP5	-1.55	1.47e-153	2.92e-152	3.1.3.4
ZNF274	-2.27	1.48e-153	2.95e-152
ABCC1	-1.34	1.5e-153	2.97e-152
RFC3	1.63	1.68e-153	3.33e-152
SMS	1.16	3.98e-153	7.9e-152
GDF11	-3.01	7.43e-153	1.47e-151
TUBGCP4	1.4	1.15e-152	2.27e-151
DUT	1.4	1.31e-152	2.59e-151	3.6.1.23
TTC7B	-3.19	3.05e-152	6.03e-151
SYT7	-6.89	3.43e-152	6.76e-151
BCAT1	11.5	7.06e-152	1.39e-150	2.6.1.42
PTPRS	-9.61	8.72e-152	1.72e-150	3.1.3.48
HNRNPUL1	1.23	8.81e-152	1.73e-150
ASS1	-2.16	1.03e-151	2.02e-150	6.3.4.5
TMEM184C	-1.4	1.08e-151	2.12e-150
SLC50A1	-1.85	1.11e-151	2.18e-150
ZNF710	1.86	1.49e-151	2.92e-150
YDJC	1.81	1.84e-151	3.61e-150	3.5.1.-
CXXC5	1.75	2.03e-151	3.97e-150
ZNF532	-6.13	3.55e-151	6.94e-150
MIGA1	-2.66	6.37e-151	1.25e-149
RGL2	-1.95	6.57e-151	1.28e-149
SGCB	-3.59	7.05e-151	1.38e-149
HMGN3	1.22	9.47e-151	1.85e-149
CEBPZ	1.35	1.3e-150	2.53e-149
ATAD3B	1.64	1.3e-150	2.54e-149
FNDC10	-3.01	1.93e-150	3.76e-149
SNAI1	4.22	2.1e-150	4.09e-149
TARSL2	-3.9	2.36e-150	4.59e-149	6.1.1.3
EZH2	1.35	2.82e-150	5.48e-149	2.1.1.43
ACPP	-8.41	3.43e-150	6.66e-149	3.1.3.2; 3.1.3.5
SORT1	1.51	3.68e-150	7.14e-149
KPNA3	1.7	3.98e-150	7.71e-149
COL4A5	-1.52	4.36e-150	8.44e-149
NCOA3	1.3	4.51e-150	8.72e-149	2.3.1.48
ISOC1	1.57	5.92e-150	1.14e-148
SERPINF1	9.85	8.52e-150	1.65e-148
U2SURP	0.976	8.63e-150	1.66e-148
B4GALT6	2.26	1.27e-149	2.44e-148	2.4.1.274
SORL1	-2.61	2.95e-149	5.68e-148
BUB1B	1.09	3.69e-149	7.1e-148	2.7.11.1
ACADVL	-0.903	4.05e-149	7.78e-148	1.3.8.9
LDHD	-3.94	4.11e-149	7.9e-148	1.1.2.4
ARHGAP11A	1.26	4.47e-149	8.58e-148
NDUFA6	1.46	5.63e-149	1.08e-147
CCDC115	1.92	7.54e-149	1.45e-147
ABCC5	1.15	8.11e-149	1.55e-147
SSBP4	2.13	1.01e-148	1.94e-147
PEX5	1.28	1.02e-148	1.95e-147
CBFB	1.45	1.64e-148	3.13e-147
LOC100128494	-7.16	1.65e-148	3.16e-147
SHC1	-1.46	1.68e-148	3.21e-147
NXPE3	-2.74	2.15e-148	4.09e-147
WFS1	-2.58	2.18e-148	4.15e-147
HNRNPL	0.971	2.68e-148	5.11e-147
ZBTB21	-1.77	3.39e-148	6.44e-147
RPS3	0.713	4.12e-148	7.83e-147
EFNB2	-1.53	4.66e-148	8.84e-147
NEMP2	3.2	5.77e-148	1.1e-146
CSNK1E	1.16	6.23e-148	1.18e-146	2.7.11.1
TEX2	-1.46	7.55e-148	1.43e-146
NCAM2	-12.4	8.78e-148	1.66e-146
SCNN1A	1.08	9.7e-148	1.83e-146
HK1	-1.55	1.36e-147	2.57e-146	2.7.11.1
ZFYVE9	-2.84	1.64e-147	3.1e-146
GTF3C2	1.26	1.65e-147	3.12e-146
DDX1	1.01	1.66e-147	3.13e-146	3.6.4.13
NFE2L1	-0.987	1.73e-147	3.25e-146
ARHGAP22	5.08	2.31e-147	4.35e-146
CLCN5	1.91	2.69e-147	5.06e-146
TRIP11	-1.43	3.66e-147	6.88e-146
SLC11A2	-1.38	4.18e-147	7.85e-146
RACGAP1	1.08	5.46e-147	1.03e-145
TMEM38A	3.46	5.51e-147	1.03e-145
PSAT1	-1.01	8.36e-147	1.57e-145	2.6.1.52
ARHGAP11B	2.39	1.24e-146	2.33e-145
RBM20	5.11	1.86e-146	3.48e-145
PDE3B	-4.71	2e-146	3.73e-145	3.1.4.17
AIFM2	3.05	2.48e-146	4.63e-145	1.-.-.-
ASPM	1.19	3.73e-146	6.96e-145
VRK1	1.71	7.42e-146	1.38e-144	2.7.11.1
SERINC3	-1.08	8.97e-146	1.67e-144
CRAT	-2.49	1.15e-145	2.13e-144	2.3.1.7
ZNF253	-5.07	1.73e-145	3.22e-144
ZNF362	-3.54	3.22e-145	5.98e-144
PAIP1	1.65	3.3e-145	6.12e-144
ALDOC	-4.85	7.87e-145	1.46e-143	4.1.2.13
SNRPN	-3.64	8.42e-145	1.56e-143
SMYD2	3.12	9.83e-145	1.82e-143	2.1.1.-; 2.1.1.43
ATF4	0.898	1.34e-144	2.48e-143
AGPAT3	-1.09	1.64e-144	3.04e-143	2.3.1.51
HNRNPA2B1	0.634	1.82e-144	3.37e-143
CNN3	7.77	2.03e-144	3.76e-143
ATP11B	-1.32	2.91e-144	5.37e-143	3.6.3.1
GLB1L2	-2.81	3.1e-144	5.72e-143	3.2.1.-
WDR26	-1.14	4.28e-144	7.88e-143
ALDH9A1	-1.3	5.4e-144	9.95e-143	1.2.1.47; 1.2.1.3; 1.2.1.19
SARS	-1.16	7.34e-144	1.35e-142	6.1.1.11
P4HB	-0.804	7.84e-144	1.44e-142	5.3.4.1
LENG8	1.22	8.12e-144	1.49e-142
CHP1	-1.33	8.68e-144	1.59e-142
NFKBIB	2.39	9.54e-144	1.75e-142
ZNF595	-2.88	9.98e-144	1.83e-142
CLMN	1.5	1.8e-143	3.3e-142
DCLRE1A	1.6	1.92e-143	3.52e-142
CMTM4	-1.22	2.19e-143	4e-142
TRIM28	0.925	2.24e-143	4.1e-142	2.3.2.27
NINJ1	-1.7	2.6e-143	4.75e-142
PKIA	4.51	2.66e-143	4.86e-142
PTGR1	-1.95	2.67e-143	4.86e-142	1.3.1.-; 1.3.1.48; 1.3.1.74
ARHGAP27	2.02	3.84e-143	6.99e-142
INSIG1	-1.53	5.04e-143	9.19e-142
ZNF260	-2.16	5.86e-143	1.07e-141
ITPRIP	2.6	9.94e-143	1.81e-141
STOX2	3.04	1.27e-142	2.3e-141
TFE3	-2.12	1.6e-142	2.9e-141
ENTPD5	-1.69	2.43e-142	4.41e-141	3.6.1.6; 3.6.1.42
ECHDC1	7.88	2.56e-142	4.65e-141	4.1.1.94; 4.1.1.41
ANKRD10	1.66	2.58e-142	4.68e-141
TXNIP	-1.2	2.68e-142	4.85e-141
ZDHHC23	1.59	3.21e-142	5.8e-141	2.3.1.225
NDUFAF4	2.32	6.13e-142	1.11e-140
NAV2	4.91	7.77e-142	1.4e-140	3.6.4.12
NFATC3	1.42	8.69e-142	1.57e-140
SMPD1	-2.81	9.87e-142	1.78e-140	3.1.4.12
PLSCR1	4.82	1.3e-141	2.34e-140
PSMD5	1.69	1.65e-141	2.97e-140
GRK3	1.57	1.86e-141	3.35e-140	2.7.11.15
TPX2	0.957	2.05e-141	3.68e-140
PPP1R1B	10.2	4.6e-141	8.27e-140
CASK	-2.04	8.46e-141	1.52e-139
PFKFB3	1.81	1.16e-140	2.08e-139	2.7.1.105; 3.1.3.46
PIP4K2A	1.79	1.33e-140	2.38e-139	2.7.1.149
C1QBP	0.83	2.1e-140	3.77e-139
SLC35E2B	-1.46	2.24e-140	4e-139
AMN	4.14	2.7e-140	4.84e-139
ELOVL6	1.31	2.82e-140	5.04e-139	2.3.1.199
NDRG2	-2.85	3.91e-140	6.99e-139
PSMC6	1.34	4.29e-140	7.67e-139
FOLH1	-12.1	5.83e-140	1.04e-138	3.4.-.-
MARCKSL1	0.926	7.34e-140	1.31e-138
EDEM1	-1.53	1.13e-139	2.02e-138
ARFGAP2	1.39	1.8e-139	3.21e-138
DESI2	1.56	1.98e-139	3.53e-138	3.4.-.-
SH3PXD2B	-3.92	2.33e-139	4.15e-138
ARHGEF37	-3.62	2.42e-139	4.29e-138
MLK4	2.19	2.65e-139	4.71e-138	2.7.11.25
DNASE1	-1.87	2.81e-139	4.99e-138	3.1.21.-
DNAJC9	1.48	2.95e-139	5.23e-138
SYNE4	-3.02	2.99e-139	5.3e-138
C17orf96	2.19	3.15e-139	5.58e-138
SFXN4	1.47	3.53e-139	6.25e-138
RPA2	1.39	5.01e-139	8.86e-138
CASZ1	1.39	6.95e-139	1.23e-137
CHMP2A	-1.4	1.1e-138	1.95e-137
LGMN	-2.01	2.83e-138	5e-137	3.4.22.34
PUM3	1.44	2.9e-138	5.11e-137
ZNF609	-1.66	4.17e-138	7.35e-137
CD55	3.6	6.37e-138	1.12e-136
TSPO	1.54	6.78e-138	1.19e-136
MYADM	-7.23	7.08e-138	1.24e-136
TRA2B	0.879	9.06e-138	1.59e-136
TIGD7	-2.85	9.1e-138	1.6e-136
COX7B	1.12	1.84e-137	3.22e-136
AADAT	-1.23	1.94e-137	3.4e-136	2.6.1.39; 2.6.1.7
HYLS1	5.4	2.36e-137	4.13e-136
PFN1	0.986	2.53e-137	4.42e-136
LYPLA2	1.87	2.75e-137	4.81e-136	3.1.2.-
MED27	2.27	4.71e-137	8.22e-136
SYNGR3	5.7	6.66e-137	1.16e-135
SGPP2	5.59	6.99e-137	1.22e-135	3.1.3.-
TCEAL4	-1.34	7e-137	1.22e-135
INTS3	-1.2	7.63e-137	1.33e-135
PROSER1	1.17	8.19e-137	1.42e-135
NCK2	1.7	9.36e-137	1.63e-135
BZW2	1.24	9.69e-137	1.68e-135
CIAPIN1	1.69	1.16e-136	2.01e-135
VDAC1	0.858	1.16e-136	2.01e-135
NSUN5	2.13	1.52e-136	2.64e-135	2.1.1.-
MIR4712	-1.8	1.76e-136	3.05e-135
SHANK2	-3.78	2.25e-136	3.9e-135
BCAM	-3.47	2.66e-136	4.6e-135
SNRPF	1.41	3.18e-136	5.5e-135
TWSG1	-2.4	3.83e-136	6.62e-135
ENC1	-3.34	4.14e-136	7.15e-135
RASSF5	2.02	4.62e-136	7.97e-135
PSMD1	0.98	9.35e-136	1.61e-134
KIAA1524	1.63	9.37e-136	1.61e-134
NT5C3A	2.21	1.56e-135	2.69e-134	3.1.3.5; 3.1.3.91
STARD10	-3.11	2.04e-135	3.51e-134
MIS18BP1	1.53	2.1e-135	3.6e-134
FCHSD2	2.23	2.49e-135	4.28e-134
PSMA3	1.2	1.37e-134	2.34e-133	3.4.25.1
PYGB	-1.22	1.62e-134	2.78e-133	2.4.1.1
2018-09-05	-4.94	1.79e-134	3.07e-133
RCAN2	5.23	2.82e-134	4.83e-133
MOB1B	-2	2.83e-134	4.85e-133
TP53I11	-7.25	4.59e-134	7.85e-133
LYPLAL1	-2.25	5.36e-134	9.15e-133	3.1.2.-
DYNC2H1	-3.02	8.04e-134	1.37e-132
FAM81A	2.32	8.33e-134	1.42e-132
CDCA4	1.71	9.78e-134	1.67e-132
GLO1	-0.991	2.17e-133	3.69e-132	4.4.1.5
ATP8B1	-1.57	3.27e-133	5.57e-132	3.6.3.1
MAST4	-2.8	4.8e-133	8.18e-132	2.7.11.1
MRPS36	2.77	1.06e-132	1.8e-131
PKIB	-4.45	1.13e-132	1.92e-131
EEF2	-0.826	1.58e-132	2.68e-131	2.1.1.-
TINAGL1	4.3	1.73e-132	2.93e-131
SNRPA	1.43	1.95e-132	3.3e-131
NAT8L	-4.99	2.06e-132	3.5e-131	2.3.1.17
RAB1B	-1.21	2.12e-132	3.6e-131
LBR	1.19	2.14e-132	3.62e-131
DYNC1H1	-0.767	4.87e-132	8.23e-131
CHCHD7	1.84	5.87e-132	9.91e-131
ZNF337-AS1	-3.52	6.22e-132	1.05e-130
SUGT1	1.6	6.3e-132	1.06e-130
CPS1	-3.37	7.93e-132	1.34e-130	6.3.4.16
HOMER2	-8.98	1.78e-131	2.99e-130
SAAL1	1.93	2.06e-131	3.47e-130
NUDCD1	1.75	2.11e-131	3.54e-130
CXCL16	-3.55	2.67e-131	4.48e-130
YES1	-1.42	2.8e-131	4.69e-130	2.7.10.2
NCSTN	-1.26	3.28e-131	5.5e-130
BCL9	-1.68	3.34e-131	5.6e-130
WSCD1	6.11	3.73e-131	6.24e-130
ACTN1	1.04	4.08e-131	6.83e-130
EPN3	-1.77	4.92e-131	8.23e-130
TRAF7	1.17	4.94e-131	8.26e-130	2.3.2.27
CKAP4	-5.53	5.41e-131	9.03e-130
RPS4X	0.848	6.96e-131	1.16e-129
ARPC5	1.03	8.53e-131	1.42e-129
PTP4A1	-0.93	9.45e-131	1.57e-129	3.1.3.48
PARP6	5.44	1.34e-130	2.24e-129	2.4.2.30
DCAF13	1.39	1.42e-130	2.36e-129
TNFRSF21	1.7	1.49e-130	2.47e-129
TPP2	1.32	3.51e-130	5.84e-129	3.4.14.10
SYMPK	1.3	1.01e-129	1.68e-128
ATP6V0A4	8.92	2.04e-129	3.38e-128
SLC25A3	0.743	2.32e-129	3.84e-128
TNFAIP2	4.04	2.5e-129	4.14e-128
UBQLN2	-1.38	2.89e-129	4.79e-128
EIF5	0.796	3.46e-129	5.73e-128
CCND1	-0.832	4.19e-129	6.92e-128
SLC4A2	1.12	5.09e-129	8.41e-128
AUTS2	1.96	5.32e-129	8.79e-128
FBLIM1	2.92	5.35e-129	8.82e-128
GOLGA2	-1.41	6.88e-129	1.13e-127
TNFRSF19	1.51	7.92e-129	1.31e-127
GOLGA1	-1.83	9.51e-129	1.57e-127
CPNE7	-6.88	1.05e-128	1.72e-127
IL17RC	-2.8	1.27e-128	2.09e-127
TIPARP	2.74	1.3e-128	2.13e-127	2.4.2.30
PNPT1	1.19	1.47e-128	2.41e-127	2.7.7.8
DBT	-1.24	1.51e-128	2.48e-127	2.3.1.168
AGTRAP	-2.04	1.68e-128	2.76e-127
DNAJC12	2.12	1.81e-128	2.97e-127
SCAMP1	-1.45	2.39e-128	3.91e-127
BMPR1B	-5.9	2.45e-128	4.01e-127	2.7.11.30
KIAA0513	-4.11	2.53e-128	4.14e-127
POFUT1	-1.22	2.61e-128	4.26e-127	2.4.1.221
SF3A3	1.01	4.24e-128	6.92e-127
ARHGDIA	1.16	5.39e-128	8.79e-127
BTG1	-1.52	5.72e-128	9.32e-127
CCDC6	1.05	6.32e-128	1.03e-126
KANK1	2.89	7.02e-128	1.14e-126
NCAM1	8.62	8.82e-128	1.43e-126
PNPO	-1.59	1.45e-127	2.37e-126	1.4.3.5
ZNF331	-3.4	1.54e-127	2.5e-126
ZBTB18	2.23	1.55e-127	2.52e-126
TTC6	-7.97	1.82e-127	2.95e-126
CCDC47	-0.933	1.98e-127	3.22e-126
CSDE1	-0.654	2.06e-127	3.33e-126
TAPBP	-1.56	2.21e-127	3.58e-126
VPS13D	-1.22	2.33e-127	3.77e-126
SPECC1L	-1.58	2.52e-127	4.08e-126
MRPS18C	2.34	2.65e-127	4.28e-126
POLRMT	1.55	3.66e-127	5.91e-126	2.7.7.6
UPF3A	1.75	4.64e-127	7.49e-126
TXN	1.16	7.62e-127	1.23e-125
TSPAN9	-3.4	8.7e-127	1.4e-125
SLC6A8	-7.95	9.58e-127	1.54e-125
MTRNR2L2	3.1	1.69e-126	2.72e-125
IGF1R	-2.4	2.31e-126	3.71e-125	2.7.10.1
COX2	0.843	2.6e-126	4.17e-125
CNTRL	2	3.21e-126	5.15e-125
JTB	1.16	3.29e-126	5.28e-125
FKBP1A	1.17	3.79e-126	6.09e-125	5.2.1.8
NQO1	-1.63	4.04e-126	6.48e-125	1.6.5.2
TAF9B	-1.88	6.72e-126	1.08e-124
MKI67	0.886	7.34e-126	1.18e-124
ANKRD11	-1.19	1.24e-125	1.98e-124
ATXN2	-1.49	4.47e-125	7.14e-124
STAP2	-2	6.9e-125	1.1e-123
MANEAL	-4.92	7.72e-125	1.23e-123	3.2.1.-
TRPV6	-5.95	7.97e-125	1.27e-123
SCMH1	-1.56	8.03e-125	1.28e-123
STAC3	4.45	9.61e-125	1.53e-123
RHOBTB1	6.51	1.1e-124	1.75e-123
MAPK8IP1	-3.6	1.55e-124	2.47e-123
ZNF32	-2.65	1.94e-124	3.09e-123
CYP4V2	-2.29	1.96e-124	3.12e-123	1.14.13.-; 1.14.13.199
COBL	1.32	2.08e-124	3.3e-123
MANSC1	-6.15	2.26e-124	3.59e-123
MGAT4A	2.4	2.35e-124	3.72e-123	2.4.1.145
CCDC113	-6.49	2.41e-124	3.82e-123
KIF23	1.29	2.67e-124	4.24e-123
SNRPD2	1.1	2.98e-124	4.71e-123
DBF4	1.69	4.55e-124	7.19e-123
HMOX1	2.84	5.26e-124	8.32e-123	1.14.14.18
LMLN	-2.99	5.65e-124	8.93e-123	3.4.24.-
CFAP70	-6.01	5.9e-124	9.32e-123
SDHD	1.95	7.32e-124	1.16e-122
BAMBI	-2.66	8.78e-124	1.39e-122
TACC2	-1.23	9.01e-124	1.42e-122
PDGFB	2.42	9.33e-124	1.47e-122
CEP250	1.05	1.23e-123	1.93e-122
MRPS34	1.11	1.61e-123	2.53e-122
TOR1AIP2	-1.4	1.72e-123	2.71e-122
C5orf15	-1.43	1.83e-123	2.88e-122
ABCA3	-7.68	2.43e-123	3.82e-122
FAM13A	-1.7	3.01e-123	4.73e-122
AP3B1	1.44	3.09e-123	4.85e-122
GABARAPL1	-5.07	3.63e-123	5.69e-122
FAM49A	2.85	5.14e-123	8.06e-122
RAB11A	-1.17	5.35e-123	8.37e-122
HAUS2	1.79	7.33e-123	1.15e-121
SYAP1	-1.35	7.43e-123	1.16e-121
TRAP1	0.821	7.57e-123	1.18e-121
CHUK	1.78	1.29e-122	2.02e-121	2.7.11.10
COX6C	1.2	1.49e-122	2.32e-121
PREP	1.52	2.34e-122	3.65e-121
ARRDC3	-1.62	2.53e-122	3.94e-121
PRMT1	0.939	2.61e-122	4.07e-121	2.1.1.319
XPO4	1.36	2.82e-122	4.39e-121
MAGT1	-1.2	3.63e-122	5.64e-121
MALT1	-1.51	3.71e-122	5.76e-121	3.4.22.-
NHP2	1.24	3.72e-122	5.79e-121
NSUN5P1	3.06	3.96e-122	6.15e-121	2.1.1.-
NVL	-1.42	4.27e-122	6.62e-121
WARS	-1.15	4.41e-122	6.84e-121	6.1.1.2
RRP7A	1.35	4.6e-122	7.13e-121
RPUSD1	1.43	4.77e-122	7.38e-121
UBE2E3	1.76	5.01e-122	7.75e-121	2.3.2.23
NUP37	2.03	5.01e-122	7.75e-121
CYCS	2.25	5.12e-122	7.91e-121
RHOA	0.76	6.15e-122	9.49e-121
DSP	-0.945	9.66e-122	1.49e-120	3.1.3.16; 3.1.3.48
NAMPT	1.17	9.73e-122	1.5e-120	2.4.2.12
CMIP	1.32	1.16e-121	1.79e-120
FAM63A	1.95	1.17e-121	1.81e-120	3.4.19.12
NCAPH2	1.66	1.25e-121	1.93e-120
NUDT16	-1.24	1.43e-121	2.19e-120	3.6.1.62; 3.6.1.64
EIF4E	1.51	1.68e-121	2.59e-120
SDC1	-2.26	1.79e-121	2.75e-120
CUL9	1.44	2.46e-121	3.78e-120
MAST3	-4.81	2.76e-121	4.24e-120	2.7.11.1
N4BP3	2.54	3.79e-121	5.82e-120
STK36	-1.84	4.85e-121	7.44e-120	2.7.11.1
DNMT1	0.824	5.19e-121	7.94e-120	2.1.1.37
TMEM205	-1.81	5.48e-121	8.39e-120
PLS1	2.16	5.93e-121	9.07e-120
LOC339260	3.51	6.73e-121	1.03e-119
DDX6	-0.826	7.09e-121	1.08e-119	3.6.4.13
EPHB4	-6.4	7.56e-121	1.16e-119	2.7.10.1
MAP7	-1.28	1.27e-120	1.93e-119
FAM107B	-6.01	1.53e-120	2.33e-119
SLC39A14	0.947	1.98e-120	3.02e-119
ATXN7L3	1.62	2.3e-120	3.51e-119
SEMA7A	3.58	2.92e-120	4.44e-119
OTUD4	1.33	3.08e-120	4.69e-119	3.4.19.12
CRYL1	-3.35	3.35e-120	5.09e-119	1.1.1.45
MAPK3	-2.45	3.65e-120	5.55e-119	2.7.11.24
LOC283335	-4.09	3.92e-120	5.95e-119
ST6GALNAC4	2.33	4.51e-120	6.85e-119	2.4.99.7
TMEM132A	-1.33	5.09e-120	7.71e-119
NEIL2	-2.39	5.19e-120	7.87e-119	3.2.2.-; 4.2.99.18
POLD1	1.55	8.23e-120	1.25e-118
PIK3R3	-1.23	9.63e-120	1.46e-118
DSTN	0.975	1.03e-119	1.56e-118
ZNF883	-5.61	1.21e-119	1.83e-118
LOC102724814	-3.87	1.41e-119	2.13e-118
TMEM263	-2.16	1.45e-119	2.19e-118
VEGFB	3.52	1.93e-119	2.92e-118
DKC1	0.888	2.19e-119	3.3e-118	5.4.99.-
EEF1D	0.743	2.68e-119	4.05e-118
COL27A1	4.48	3.31e-119	4.99e-118
ETV1	-10.7	4.36e-119	6.57e-118
HMG20A	1.88	4.38e-119	6.59e-118
WDR12	1.26	6.27e-119	9.42e-118
PPRC1	1.2	6.66e-119	1e-117
TFRC	0.949	8.31e-119	1.25e-117
ABI2	1.77	9.57e-119	1.44e-117
ZNF488	6.75	1.05e-118	1.58e-117
SATB2	2.05	1.21e-118	1.81e-117
ILF2	0.774	1.35e-118	2.02e-117
ESRP1	0.994	1.65e-118	2.48e-117
ARHGAP35	-1.08	2.1e-118	3.15e-117
MLLT6	0.913	2.27e-118	3.39e-117
CDC25A	1.49	2.38e-118	3.56e-117	3.1.3.48
CYFIP1	-1.23	2.91e-118	4.34e-117
MCCC1	-1.21	4.76e-118	7.11e-117	6.4.1.4
EIF3L	1.04	6.29e-118	9.38e-117
FNIP1	-1.97	6.45e-118	9.61e-117
MFSD10	1.64	6.83e-118	1.02e-116
PLPP6	-1.78	7.75e-118	1.15e-116	3.1.3.-
KIAA0368	-0.819	8.48e-118	1.26e-116
APMAP	-1.02	8.83e-118	1.31e-116
SLC25A45	-4.49	3.03e-117	4.49e-116
PLGRKT	-3.71	3.66e-117	5.42e-116
FAM133B	3.01	3.73e-117	5.53e-116
SLAIN2	-1.29	5.49e-117	8.14e-116
ABHD17A	2.23	6.91e-117	1.02e-115	3.1.2.22
SPINT2	-0.938	1.03e-116	1.53e-115
MYH7B	5.82	1.37e-116	2.03e-115
RYR2	-2.96	1.93e-116	2.86e-115
APEX1	0.823	2.38e-116	3.52e-115	3.1.-.-; 4.2.99.18
BEST1	-6.98	2.46e-116	3.62e-115
FAM49B	1.37	2.62e-116	3.87e-115
MSH6	1.11	2.7e-116	3.99e-115
PTPN3	-1.75	3.35e-116	4.93e-115	3.1.3.48
PARD3	2.58	3.44e-116	5.07e-115
RAD21	0.802	4.3e-116	6.32e-115
2018-09-07	1.19	4.41e-116	6.47e-115
FAM53B	1.61	4.86e-116	7.14e-115
LSM7	1.34	5.15e-116	7.56e-115
MPST	1.38	5.94e-116	8.71e-115	3.4.24.84
ATP5I	1.08	6.14e-116	9e-115
GPRASP2	-3.23	6.22e-116	9.11e-115
VAMP3	-1.75	7.23e-116	1.06e-114
LY6E	-5.97	7.46e-116	1.09e-114
ECHDC3	-3.38	7.51e-116	1.1e-114
EEA1	-1.55	8.97e-116	1.31e-114
ELF3	1.77	1.14e-115	1.66e-114
MDM2	-0.988	1.27e-115	1.85e-114
CELSR2	-1.74	1.29e-115	1.88e-114
IFT74	-2.12	1.37e-115	2e-114
FANCL	2.52	1.44e-115	2.1e-114	2.3.2.27
SLC25A16	-1.96	1.57e-115	2.29e-114
PER3	-3.03	1.61e-115	2.35e-114
PSEN1	-1.4	1.7e-115	2.47e-114	3.4.23.-
TMEM134	-1.9	1.78e-115	2.59e-114
CDCA5	1.27	1.85e-115	2.69e-114
TANC2	1.4	1.94e-115	2.81e-114
CAP1	0.915	2.07e-115	3e-114
NSMCE4A	1.61	2.47e-115	3.57e-114
NMT1	1.23	2.84e-115	4.11e-114	2.1.1.22
PDAP1	1.01	3.35e-115	4.84e-114
EFTUD2	0.98	5.01e-115	7.24e-114
MFNG	11	5.16e-115	7.46e-114	2.4.1.222
TK2	-3.86	5.43e-115	7.84e-114	2.7.11.1; 2.7.11.26
CMC2	1.16	5.69e-115	8.21e-114
MCM4	0.78	6.76e-115	9.75e-114	3.6.4.12
DCTN4	-1.13	6.78e-115	9.78e-114
SUMO2	1.15	7.62e-115	1.1e-113
SIDT2	-2.28	1.08e-114	1.55e-113
GOT2	0.82	1.23e-114	1.77e-113	2.6.1.1; 2.6.1.7
SLC9A3R1	-1.49	1.27e-114	1.83e-113
SH3GL1	-1.52	1.68e-114	2.41e-113
MLF2	-0.986	1.7e-114	2.45e-113
TMEM41B	-1.8	1.93e-114	2.77e-113
LINC00094	-2.46	2.62e-114	3.76e-113
MRM1	2.31	2.86e-114	4.1e-113	2.1.1.-
DENND4B	1.38	3.73e-114	5.35e-113
F12	1.99	3.8e-114	5.44e-113
ANP32B	0.931	3.96e-114	5.67e-113
PACSIN3	-2.87	4.52e-114	6.46e-113
KIAA1217	-1.19	6.8e-114	9.72e-113
MIPOL1	-1.95	9.22e-114	1.32e-112
HLCS	-1.61	1.06e-113	1.52e-112	6.3.4.-; 6.3.4.9; 6.3.4.10; 6.3.4.11; 6.3.4.15
RPS14	0.718	1.56e-113	2.23e-112
MOGS	1.39	1.62e-113	2.31e-112	3.2.1.106
RHBDF1	-5.45	2.75e-113	3.92e-112
LYRM1	-2.27	4.03e-113	5.74e-112
GAS7	10.4	5.09e-113	7.24e-112
USP12	1.82	7.85e-113	1.12e-111	3.1.3.16; 3.1.3.48
SLC7A6	1.21	8.12e-113	1.15e-111
NOC3L	1.85	1.14e-112	1.63e-111
MAFB	-7.71	1.33e-112	1.88e-111
RTCB	1.11	1.46e-112	2.08e-111	6.5.1.3
AHRR	6.61	1.75e-112	2.48e-111
CREBL2	-1.47	2.08e-112	2.95e-111
CTBP2	1.09	2.09e-112	2.96e-111
OBSL1	2.6	2.42e-112	3.42e-111
PFN2	1.06	3.03e-112	4.29e-111
E2F2	2.07	4.05e-112	5.74e-111
RNF157	-3.86	5.19e-112	7.34e-111	2.3.2.27
MAFF	5.79	7.65e-112	1.08e-110
SLC2A4RG	-2.08	8.04e-112	1.14e-110
TMEM198B	-2.29	8.06e-112	1.14e-110
SNRNP25	1.43	1.17e-111	1.66e-110
CSNK1A1	-0.942	1.28e-111	1.8e-110	2.7.11.1
SLC2A12	-5.57	2.2e-111	3.1e-110
IFNAR1	-1.34	2.36e-111	3.32e-110
CEP170B	-1.26	2.58e-111	3.63e-110
DCTPP1	1.46	2.8e-111	3.93e-110	3.6.1.12
ELMOD2	-1.43	4.08e-111	5.73e-110
ATPAF1	-1.18	5.13e-111	7.21e-110
TMEM87B	-1.36	6.5e-111	9.13e-110
GEMIN5	1.28	7.07e-111	9.93e-110
WRAP73	1.68	7.69e-111	1.08e-109
IQCE	-1.61	8.26e-111	1.16e-109
PTER	-3.4	9.07e-111	1.27e-109	3.1.-.-
ANKH	-1.24	1.02e-110	1.42e-109
ELF4	3.1	1.35e-110	1.88e-109
OTUD7B	-1.47	1.73e-110	2.42e-109	3.4.19.12
ARMC6	1.46	2.04e-110	2.85e-109
TCAIM	-1.52	2.62e-110	3.65e-109
LGALS8	-1.46	3.44e-110	4.81e-109
NSUN2	0.832	3.53e-110	4.93e-109	2.1.1.203
ARPC1B	1.64	3.56e-110	4.97e-109
PROX1	10.3	4.34e-110	6.04e-109
FAM118A	-1.59	4.63e-110	6.45e-109
FLOT1	-1.12	4.9e-110	6.81e-109
RAB20	2.47	5.32e-110	7.39e-109
GNB4	1.67	5.32e-110	7.4e-109
ZNF704	-5.43	5.69e-110	7.91e-109
MAGI3	-2.8	7.4e-110	1.03e-108
KCNN3	10.8	8.67e-110	1.2e-108
FAM129B	-1.04	8.94e-110	1.24e-108
TSPAN5	2.42	1.08e-109	1.49e-108
CRLF3	2.02	1.2e-109	1.66e-108
C6orf132	1.37	1.33e-109	1.84e-108
DDX51	1.7	1.4e-109	1.94e-108	3.6.4.13
TMEM45B	-6.13	1.4e-109	1.94e-108
TSC1	-1.5	1.91e-109	2.64e-108
REPS1	1.27	1.92e-109	2.65e-108
CD46	1.09	2.27e-109	3.13e-108
TMED2	-0.825	2.38e-109	3.28e-108
VIPR1	-4.99	3.12e-109	4.31e-108
SRSF1	0.742	4.02e-109	5.53e-108
MAPK12	-3.22	4.22e-109	5.81e-108	2.7.11.24
THOC3	3.12	4.44e-109	6.1e-108
SNX18	-2.63	5.05e-109	6.95e-108
WDR74	1.33	5.48e-109	7.54e-108
NUCKS1	-0.609	5.78e-109	7.93e-108
PKMYT1	1.68	6.47e-109	8.88e-108	2.7.11.1
CEP135	2.07	7.72e-109	1.06e-107
PLD6	6.85	8.45e-109	1.16e-107	3.1.-.-
GPSM1	-2.45	9.5e-109	1.3e-107
KHK	2.13	1.02e-108	1.4e-107	2.7.1.3
MARVELD2	-1.26	1.11e-108	1.52e-107
RAVER2	1.56	1.23e-108	1.69e-107
OMA1	-1.8	1.41e-108	1.93e-107	3.4.24.-
UBE2E2	-1.78	1.47e-108	2.01e-107	2.3.2.23
ITGB1	-0.779	2.54e-108	3.48e-107
CREB3L4	-1.58	2.83e-108	3.87e-107
C15orf52	-5.46	3.13e-108	4.27e-107
PDIA5	-1.77	3.2e-108	4.36e-107	5.3.4.1
USP3	1.13	3.84e-108	5.24e-107	3.1.3.16; 3.1.3.48
PLCB3	1.49	4.32e-108	5.89e-107	3.1.4.11
ILDR2	3.59	1.02e-107	1.39e-106
BTF3	0.707	2.17e-107	2.95e-106
AASDHPPT	1.26	2.35e-107	3.19e-106	2.7.8.-
PCMTD1	-1.58	2.51e-107	3.4e-106
CAMKK2	-1.08	2.58e-107	3.5e-106	2.7.11.17
NUP62	1.09	2.61e-107	3.55e-106
RPL37A	0.669	2.68e-107	3.63e-106
SSFA2	-1.11	2.73e-107	3.71e-106
EDEM3	-1.2	3.21e-107	4.35e-106	3.2.1.113
BOP1	1.12	4.58e-107	6.2e-106
NCL	0.649	6.45e-107	8.74e-106
KDM4B	-1.28	7.13e-107	9.64e-106	1.14.11.-
NXPH4	1.58	7.25e-107	9.8e-106
NPTXR	-6.07	7.92e-107	1.07e-105
FAM210B	-0.864	9.78e-107	1.32e-105
UBE2L3	1.06	1.02e-106	1.38e-105	2.3.2.23
RAE1	1.33	1.1e-106	1.48e-105
KIAA1211	1.91	1.41e-106	1.89e-105
DBI	-0.917	1.99e-106	2.68e-105
MAGEA3	1.24	2.24e-106	3.01e-105
ADGRG1	0.99	5.03e-106	6.78e-105
LMO7	2.26	5.08e-106	6.83e-105
NSMF	-1.3	6.21e-106	8.36e-105
COPG1	-0.907	6.47e-106	8.7e-105
NRP1	-11.2	6.89e-106	9.25e-105
ZCCHC3	1.64	7.69e-106	1.03e-104
ATP13A3	1.11	8.97e-106	1.2e-104	3.6.3.-
TBC1D22A	1.81	1.12e-105	1.5e-104
MARVELD3	1.65	1.2e-105	1.61e-104
DBNDD1	-1.95	1.28e-105	1.71e-104
SMCO4	-5.9	1.83e-105	2.44e-104
SH3BP2	1	2.2e-105	2.94e-104
DPY19L1	2.46	2.38e-105	3.18e-104	2.4.1.-
PLEKHH3	-1.7	3.43e-105	4.58e-104
USP40	-1.32	3.66e-105	4.89e-104	3.4.19.12
DLL4	6.75	3.76e-105	5.02e-104
FRY	-3.79	4.44e-105	5.93e-104
TRIM5	-2.45	4.52e-105	6.03e-104
TMEM164	-1.58	5.03e-105	6.7e-104
ZNF239	-2.69	5.96e-105	7.94e-104
EIF2AK4	-0.983	7.06e-105	9.4e-104	2.7.11.1
PRKDC	0.608	7.12e-105	9.48e-104
CYB5R3	-1.52	7.31e-105	9.72e-104	1.6.2.2
DNMT3A	-2.16	7.52e-105	1e-103	2.1.1.37
MRPL27	1.53	8.2e-105	1.09e-103
FAM84B	-1.22	9.21e-105	1.22e-103
SEMA4C	1.94	9.48e-105	1.26e-103
BCAP31	-1.04	9.98e-105	1.32e-103
PRC1	0.905	1.32e-104	1.75e-103
LAPTM4B	1.27	1.4e-104	1.86e-103
DGKH	-1.5	1.72e-104	2.27e-103	2.7.1.107
CALCOCO2	-1.2	1.76e-104	2.33e-103
TAB3	-1.37	1.86e-104	2.46e-103
AGPAT2	1.68	2.28e-104	3.01e-103	2.3.1.51
FBLN7	7	2.54e-104	3.36e-103
STAT6	4.68	2.84e-104	3.76e-103
TRIM47	1.66	3.48e-104	4.59e-103
NTHL1	2.11	3.94e-104	5.2e-103	3.2.2.-; 4.2.99.18
HERC5	2.49	4.32e-104	5.7e-103	2.3.2.-
CFAP97	-1.05	4.34e-104	5.72e-103
CECR5	1.17	5.18e-104	6.83e-103
MICAL1	-3.22	5.37e-104	7.07e-103	1.14.13.225
CCDC85C	-1.05	6.08e-104	8e-103
LSM2	1.51	6.87e-104	9.03e-103
RFFL	-2.89	7.18e-104	9.43e-103	2.3.2.27
KBTBD2	1.55	1.06e-103	1.39e-102
CD320	1.29	1.07e-103	1.4e-102
FUS	0.751	1.07e-103	1.4e-102
KCNH3	5.86	1.08e-103	1.42e-102
SMARCB1	1.08	1.12e-103	1.47e-102
EFR3A	1.18	1.25e-103	1.64e-102
AQP3	-6.16	1.35e-103	1.77e-102
KIAA0556	-1.85	1.38e-103	1.81e-102
CD3EAP	1.6	1.42e-103	1.85e-102
SDHAP2	1.56	1.45e-103	1.89e-102
RAB6C-AS1	-6.07	2.52e-103	3.29e-102
TRPS1	-2.54	3.15e-103	4.12e-102
MKL1	1.79	5.78e-103	7.54e-102	2.7.11.1
STK26	1.53	8.15e-103	1.06e-101	2.7.11.1
PNPLA7	-3.34	1.07e-102	1.4e-101	3.1.1.-
RASD2	4.96	1.22e-102	1.59e-101
GINS2	1.58	1.22e-102	1.59e-101
CROT	-3.21	1.23e-102	1.6e-101	2.3.1.137
SERGEF	2.4	1.36e-102	1.76e-101
RND3	3.31	1.42e-102	1.84e-101
PTTG1IP	-1.04	1.86e-102	2.42e-101
POMGNT1	-1.22	2e-102	2.59e-101	2.4.1.-
DNAJC5	-1.02	2.15e-102	2.8e-101
SRL	9.96	2.24e-102	2.91e-101
LARP1B	1.33	2.3e-102	2.98e-101
MCUB	4.71	2.55e-102	3.3e-101
SH2D6	9.52	4.32e-102	5.59e-101
ABCE1	1.01	4.34e-102	5.61e-101
AJUBA	-5.24	4.53e-102	5.86e-101
TTF2	1.16	5.5e-102	7.11e-101
HDAC7	-1.99	5.65e-102	7.31e-101	3.5.1.98
MTHFR	-1.89	6.29e-102	8.12e-101	1.5.1.20
TMX4	-1.26	6.86e-102	8.86e-101
DYRK2	1.63	6.96e-102	8.98e-101	2.7.12.1
PSD2	11.7	7.62e-102	9.83e-101
NUMBL	-2.81	7.79e-102	1e-100
QSOX2	1.1	7.87e-102	1.01e-100	1.8.3.2
MOB3A	-2.19	1.01e-101	1.3e-100
CHN2	7.21	1.01e-101	1.3e-100
SLC25A19	1.68	1.13e-101	1.46e-100
SBF2	-1.56	1.15e-101	1.48e-100
HUWE1	-0.711	1.36e-101	1.74e-100	2.3.2.26
COX6B1	0.954	1.37e-101	1.76e-100
SUPT6H	-0.895	1.38e-101	1.78e-100
PCGF5	1.44	1.5e-101	1.93e-100
PBK	1.39	1.86e-101	2.38e-100
NLN	0.891	2.6e-101	3.33e-100
PSMA7	0.892	2.61e-101	3.34e-100	3.4.25.1
COL12A1	-3.76	2.8e-101	3.59e-100
MMS19	1.16	3.84e-101	4.91e-100
STIM1	-1.42	4.05e-101	5.18e-100
BOLA3	2.03	4.82e-101	6.17e-100
USP22	-0.738	4.94e-101	6.31e-100	3.1.3.16; 3.1.3.48
YJEFN3	-3.71	5.47e-101	6.98e-100
GMCL1	1.52	7.18e-101	9.17e-100
WASL	-1.99	8.18e-101	1.04e-99
SIRPA	4.23	8.31e-101	1.06e-99
GCNT2	1.47	8.34e-101	1.06e-99	2.4.1.150
RWDD4	2.66	1.09e-100	1.39e-99
SF3B4	1.22	1.16e-100	1.48e-99
HNRNPA0	0.777	1.17e-100	1.49e-99
CCDC82	2.62	1.23e-100	1.57e-99
TLE4	7.73	1.24e-100	1.57e-99
CTSB	-1.07	1.38e-100	1.76e-99	3.4.22.1
C1D	3.07	2.1e-100	2.67e-99
ACOXL	4.06	2.1e-100	2.67e-99	1.3.3.-
MUC1	7.52	2.48e-100	3.15e-99
E2F1	1.25	2.57e-100	3.26e-99
ADCY1	-2.63	3.1e-100	3.93e-99	4.6.1.1
STX3	-1.4	3.88e-100	4.92e-99
MYBL1	2.6	4.63e-100	5.86e-99
IFITM3	-2.72	6.03e-100	7.63e-99
CTSF	-4.34	6.12e-100	7.74e-99	3.4.22.41
RASSF6	12.4	6.13e-100	7.75e-99
EXOSC8	1.39	6.58e-100	8.31e-99
MAP3K7	1.46	9.23e-100	1.17e-98	2.7.11.25
HSDL2	-1.64	1e-99	1.26e-98	1.-.-.-
SAR1B	-1.21	1.11e-99	1.39e-98
SLC35A3	-1.75	1.47e-99	1.86e-98
ZFYVE16	-1.32	1.89e-99	2.38e-98
FAM155B	-6.62	2.09e-99	2.63e-98
ABHD3	1.62	2.17e-99	2.73e-98	3.1.1.32; 3.1.1.4
BLOC1S6	-1.08	2.19e-99	2.75e-98
CASP3	1.31	2.2e-99	2.76e-98	3.4.22.56
KAT6B	-1.65	2.68e-99	3.36e-98	2.3.1.48
KIF2C	1.13	4.13e-99	5.18e-98
MRPS21	1.13	4.19e-99	5.26e-98
E2F8	1.73	4.33e-99	5.44e-98
SAMM50	1.18	4.37e-99	5.48e-98
TLE1	1.63	4.44e-99	5.57e-98
SLC25A37	-0.903	4.8e-99	6.02e-98
MED25	1.57	5.2e-99	6.51e-98
TMEM192	-1.28	5.36e-99	6.71e-98
NBAS	1.35	5.42e-99	6.78e-98
SPPL2B	1.22	5.67e-99	7.08e-98	3.4.23.-
OTUD3	1.64	7.47e-99	9.33e-98	3.4.19.12
CCDC57	-1.58	8.81e-99	1.1e-97
MOCOS	1.21	1.08e-98	1.35e-97	2.8.1.9
SAP30	2.22	1.11e-98	1.38e-97
RNMT	1.27	1.47e-98	1.84e-97	2.1.1.22
CBFA2T2	0.876	1.59e-98	1.98e-97
MMS22L	1.6	3.25e-98	4.05e-97
PLPP2	1.28	3.57e-98	4.45e-97	3.1.3.4
THBS1	-3.51	3.61e-98	4.49e-97
ATF3	-2.63	3.77e-98	4.69e-97
CORO2A	-2.31	6.59e-98	8.18e-97
LOC101929567	6.22	7.12e-98	8.85e-97
COX7A2	1.15	7.99e-98	9.92e-97
SDF2L1	1.58	1.2e-97	1.48e-96
FOXC1	5.95	1.25e-97	1.55e-96
FMN1	3.07	1.35e-97	1.67e-96
C15orf39	1.49	1.43e-97	1.78e-96
ZNF358	-3.92	1.48e-97	1.84e-96
CDC16	1.26	1.62e-97	2e-96
POLE	1.08	1.63e-97	2.01e-96	2.7.7.7
ALDH3B2	-3.26	2.06e-97	2.54e-96	1.2.1.5
KIF1B	-0.853	2.23e-97	2.76e-96
CYP2U1	-2.98	3.9e-97	4.82e-96	1.14.14.1
FANCI	0.941	4.9e-97	6.05e-96
ILKAP	1.57	6.96e-97	8.59e-96	3.1.3.16
SPCS3	1.16	7.31e-97	9.01e-96	3.4.-.-
CCDC149	-2.66	9.18e-97	1.13e-95
ACP1	1.04	1.23e-96	1.51e-95	3.1.3.48; 3.1.3.2
ARL6IP6	2.13	1.27e-96	1.56e-95
PLAGL1	4.92	1.28e-96	1.58e-95
FAM160B1	-1.61	1.31e-96	1.61e-95
DTYMK	1.43	1.89e-96	2.33e-95	2.7.4.9
GYG1	1.27	1.93e-96	2.37e-95	2.4.1.186
UNC119B	-1.15	1.97e-96	2.42e-95
LOC102724159	3.56	2.15e-96	2.64e-95
VARS	0.87	2.24e-96	2.74e-95	6.1.1.9
PBX1	1.55	3.76e-96	4.61e-95
RAB26	-4.02	3.79e-96	4.65e-95
ALDH3A2	-1.07	3.91e-96	4.8e-95	1.2.1.3
GLCCI1	2.1	4.66e-96	5.71e-95
TOP1MT	1.38	5.07e-96	6.21e-95	5.99.1.2
TET1	2.37	5.32e-96	6.5e-95	1.14.11.n2
METAP2	0.85	6.04e-96	7.38e-95	3.4.11.18
SLC25A48	4.62	8.09e-96	9.89e-95
DNA2	1.65	1.02e-95	1.25e-94	3.1.-.-; 3.6.4.12
AKR1B1	12.2	1.09e-95	1.33e-94	1.1.1.-; 1.1.1.62
MBLAC2	-1.76	1.2e-95	1.47e-94	3.-.-.-
FAM214B	-4.18	1.38e-95	1.68e-94
MTFR1	-1.54	1.39e-95	1.69e-94
TRIM2	2.04	1.68e-95	2.05e-94	2.3.2.27
TSPYL2	-1.5	2.06e-95	2.5e-94
BBS4	-1.95	4.12e-95	5.01e-94
TRIM44	-0.961	5.97e-95	7.26e-94
FASN	-1.43	6.62e-95	8.05e-94	2.3.1.85; 2.3.1.38; 2.3.1.39; 2.3.1.41; 1.1.1.100; 4.2.1.59; 1.3.1.39; 3.1.2.14
ENY2	1.2	7.33e-95	8.91e-94
SELENOM	-4.97	8.88e-95	1.08e-93
SESTD1	1.79	9.24e-95	1.12e-93
C4orf19	6.56	9.81e-95	1.19e-93
JDP2	-3.1	1.18e-94	1.43e-93
ME1	-1.3	1.29e-94	1.56e-93
RCN2	-0.908	1.58e-94	1.92e-93
DIRC2	-2.6	1.82e-94	2.2e-93
VSIG10	-1.64	1.83e-94	2.22e-93
ELL2	-1.27	2.18e-94	2.64e-93
DGAT2	-5.01	2.55e-94	3.08e-93	2.3.1.75; 2.3.1.76
PAWR	1.07	2.69e-94	3.26e-93
SEC16A	-0.85	3.4e-94	4.1e-93
CHD4	0.723	3.67e-94	4.43e-93	3.6.4.12
VTA1	-0.999	4.92e-94	5.94e-93
XIAP	-1.22	5.05e-94	6.08e-93
RTN4R	2.73	6.44e-94	7.76e-93
LYNX1	-5.48	6.67e-94	8.03e-93
EZR	0.899	6.83e-94	8.22e-93
PRDX3	1.04	7.26e-94	8.74e-93	1.11.1.15
WAPL	1.04	8.49e-94	1.02e-92
RNF24	1.26	8.86e-94	1.06e-92
SERINC2	-1.6	1.72e-93	2.07e-92
HCLS1	5.5	1.73e-93	2.07e-92
PPP5C	1.04	1.76e-93	2.11e-92	3.1.3.16
RFWD3	1.11	1.85e-93	2.22e-92	2.3.2.27
CDR2L	-2.39	2.1e-93	2.52e-92
FDFT1	-0.957	2.37e-93	2.84e-92	2.5.1.21
SDHAP1	2.8	3.32e-93	3.98e-92
TNFSF15	-4.42	3.76e-93	4.5e-92
AGL	1.22	3.8e-93	4.55e-92	3.2.1.50
NEURL1	9.12	4e-93	4.79e-92	2.3.2.27
RINL	1.83	4.23e-93	5.06e-92
LPAR3	-7.45	4.28e-93	5.11e-92
FLAD1	1.32	4.53e-93	5.41e-92	2.7.7.2
ARID4B	-1.36	4.59e-93	5.48e-92
TENM1	-4.32	5.59e-93	6.67e-92
MAP4	-0.813	6.44e-93	7.68e-92
RCAN3	-2.05	7.64e-93	9.11e-92
ELAVL1	0.838	8.19e-93	9.76e-92
DHX37	1.3	8.86e-93	1.05e-91	3.6.4.13
GSTP1	9.99	1.09e-92	1.3e-91	2.5.1.18
EXOSC5	2.35	1.13e-92	1.35e-91
NUP50	0.924	1.19e-92	1.42e-91
CAPN5	-2.58	1.46e-92	1.74e-91	3.4.22.-
MAP1LC3A	3.35	1.55e-92	1.85e-91
CA12	-6.9	1.75e-92	2.08e-91	4.2.1.1
SUMF1	-2.23	1.76e-92	2.09e-91	1.8.99.-
MZT1	1.86	1.8e-92	2.13e-91
RAB8B	-2.08	2.2e-92	2.61e-91
TPD52L1	-8.11	2.32e-92	2.75e-91
MRPS12	1.28	2.73e-92	3.23e-91
C1orf61	9.49	2.86e-92	3.38e-91
ESRRG	4.88	3.2e-92	3.79e-91
FAM92A1	5.53	3.73e-92	4.41e-91
PHLDA3	-2.12	4.93e-92	5.83e-91
CREBZF	-1.02	7.17e-92	8.47e-91
EIF2S2	0.859	7.79e-92	9.2e-91
UBTF	0.93	8.26e-92	9.75e-91
MMAB	-1.46	8.42e-92	9.94e-91	2.5.1.17
GOLGA2P5	2.4	8.91e-92	1.05e-90
AFG3L2	0.778	8.97e-92	1.06e-90	3.4.24.-
TOLLIP	-1.46	9.33e-92	1.1e-90
C4orf32	-4.15	9.63e-92	1.13e-90
TRIQK	-1.8	1.02e-91	1.2e-90
TSNARE1	2.32	1.03e-91	1.22e-90
PSTPIP2	3.23	1.04e-91	1.22e-90
RHOU	-1.72	1.11e-91	1.3e-90
EXOSC9	1.18	2.07e-91	2.43e-90
RHOV	-3.63	2.2e-91	2.58e-90
RHOT2	0.976	2.2e-91	2.58e-90	3.6.5.-
IQGAP2	-8.67	2.81e-91	3.3e-90
NCAPG	0.968	3.67e-91	4.29e-90
SPG11	-1.07	4.34e-91	5.08e-90
SUMO1	1.18	4.5e-91	5.26e-90
RPL35	0.647	4.91e-91	5.74e-90
SH3GL2	4.43	5.6e-91	6.55e-90
GNA12	-1.39	5.86e-91	6.85e-90
PI4KAP1	5.02	6.84e-91	7.99e-90
UBE3D	3.27	7.81e-91	9.12e-90	2.3.2.26
RBM14	1.13	1e-90	1.17e-89
DYNLL2	-0.703	1.02e-90	1.19e-89
MINK1	-1.08	1.05e-90	1.22e-89	2.7.11.1
RBM19	1.44	1.45e-90	1.69e-89
REEP6	-6.58	1.76e-90	2.05e-89
CISD3	-1.24	1.8e-90	2.1e-89
HM13	-0.923	1.87e-90	2.18e-89	3.4.23.-
MFSD6L	7.18	1.9e-90	2.21e-89
NMNAT3	2.89	2.69e-90	3.13e-89	2.7.7.18; 2.7.7.1
DIP2A	-1.15	4.55e-90	5.29e-89
CLCC1	-1.21	4.77e-90	5.54e-89
TFCP2	8.97	4.99e-90	5.8e-89
CDCA8	1.31	5.78e-90	6.7e-89
KIF14	1.24	5.89e-90	6.83e-89
POLE3	0.966	8.53e-90	9.89e-89	2.7.7.7
ERN1	-1.71	1.12e-89	1.3e-88	2.7.11.1; 3.1.26.-
GAL	2.08	1.16e-89	1.34e-88	2.8.2.33
GRAMD4	1.62	1.34e-89	1.55e-88
PRKCH	-4.06	1.39e-89	1.6e-88	2.7.11.13
SLC25A12	1.57	1.93e-89	2.23e-88
GLUD1	-1.3	2.41e-89	2.78e-88	1.4.1.3
HEBP2	-1.08	2.46e-89	2.85e-88
FAM105A	-3.43	2.51e-89	2.9e-88
2018-09-06	-3.45	2.62e-89	3.03e-88
CAD	0.894	2.72e-89	3.14e-88
CCT3	0.555	2.75e-89	3.16e-88
ZFP90	-1.94	2.88e-89	3.32e-88
SH3BGRL	1.45	3.15e-89	3.63e-88
AKAP9	-0.83	3.81e-89	4.39e-88
DUS1L	0.933	3.82e-89	4.39e-88	1.3.1.-
RAD23B	-0.657	3.91e-89	4.5e-88
DTNB	-1.89	3.96e-89	4.55e-88
PCDH1	-6.28	4.05e-89	4.65e-88
ACBD3	-1.22	4.54e-89	5.21e-88
TIGD6	-3.29	4.8e-89	5.51e-88
TRABD	1.17	5.22e-89	5.99e-88	3.4.-.-
NF2	-1.11	5.46e-89	6.26e-88
NECTIN2	-1.98	5.62e-89	6.44e-88
CFAP69	-4.56	6.67e-89	7.64e-88
NEK9	-0.912	1.35e-88	1.55e-87	2.7.11.1
PITPNM1	-2.78	1.42e-88	1.62e-87
SMC2	0.85	1.46e-88	1.67e-87
NUP107	1.02	1.47e-88	1.68e-87
PLK4	1.36	1.69e-88	1.93e-87	2.7.11.21
RRP9	1.19	1.79e-88	2.04e-87
LINC00667	-1.5	1.83e-88	2.09e-87
ARHGEF17	-2.98	1.84e-88	2.1e-87
ZNF844	-6.62	2.01e-88	2.3e-87
IQCG	-3.53	2.19e-88	2.5e-87
FBXO32	2.48	2.35e-88	2.68e-87
RRP1B	0.917	2.68e-88	3.05e-87
GRAMD1B	11	3.21e-88	3.65e-87
CCZ1	2.44	3.31e-88	3.77e-87
WDR90	1.14	3.48e-88	3.96e-87
PAQR4	1.39	3.94e-88	4.48e-87
PRR14L	0.931	4.06e-88	4.62e-87
MID1	2.68	4.1e-88	4.65e-87
CDKN1A	-1.18	4.3e-88	4.88e-87
WDR60	1.39	4.98e-88	5.65e-87
TTC39A	-4.46	5.28e-88	5.99e-87
RPS8	0.599	5.46e-88	6.19e-87
SERTAD2	1.86	5.84e-88	6.62e-87
CISD1	1.46	6.01e-88	6.81e-87
GANC	1.78	7.09e-88	8.03e-87	3.2.1.20
RAVER1	1.56	7.28e-88	8.24e-87
CCDC159	-4.57	7.34e-88	8.3e-87
KIF18B	1.26	7.82e-88	8.84e-87
POF1B	2.12	8.23e-88	9.29e-87
SH3GLB1	1.45	8.92e-88	1.01e-86
MAD2L1	1.09	1e-87	1.13e-86
FBL	0.716	1.21e-87	1.37e-86	2.1.1.-
RIF1	0.897	1.23e-87	1.38e-86
RDX	-1	1.31e-87	1.47e-86
SIVA1	1.34	1.45e-87	1.64e-86
ABT1	1.65	1.59e-87	1.8e-86
PTGR2	-2.5	1.68e-87	1.89e-86	1.3.1.48
CYB5D2	-2.2	1.87e-87	2.11e-86
ZNF589	1.29	2.18e-87	2.46e-86
TGFB3	5.46	2.29e-87	2.58e-86
ZCCHC24	-2.66	2.33e-87	2.62e-86
PTK7	0.969	2.44e-87	2.73e-86
FNDC3B	-1.54	2.56e-87	2.87e-86
ECI2	-0.97	2.61e-87	2.92e-86	5.3.3.8
ANKRD17	-0.708	2.61e-87	2.93e-86
GIT1	1.07	2.65e-87	2.97e-86
CCNJ	6.35	2.76e-87	3.09e-86
EHD3	-5.19	3.05e-87	3.41e-86
AACS	0.947	3.38e-87	3.78e-86	6.2.1.16
RAB27B	-3.38	3.79e-87	4.24e-86
RAB6A	0.932	3.9e-87	4.36e-86
PABPN1	1.12	4.36e-87	4.87e-86
LMNB2	0.762	5.01e-87	5.59e-86
SETD5	-0.745	5.26e-87	5.87e-86
DEK	0.766	5.83e-87	6.51e-86
ALDH1A1	17.1	7.3e-87	8.14e-86	1.2.1.-; 1.2.1.36
TLDC1	-3.05	8.37e-87	9.33e-86
BSG	-0.733	9.34e-87	1.04e-85
PSMG3	1.52	1.07e-86	1.2e-85
FRMD4A	4.08	1.67e-86	1.86e-85
PRAC1	-1.5	1.72e-86	1.91e-85
CASP4	-4.12	2.13e-86	2.37e-85	3.4.22.57
ZBTB4	-1.91	2.15e-86	2.39e-85
THOC2	-0.812	2.88e-86	3.2e-85
MAPT	-4.73	2.94e-86	3.26e-85
SLIRP	1.16	3.65e-86	4.05e-85
RNASEH2B	1.59	3.85e-86	4.28e-85
CUTC	2.52	4.21e-86	4.66e-85
FAM83H-AS1	-1.24	4.32e-86	4.79e-85
MAST2	1.22	4.96e-86	5.49e-85	2.7.11.1
WLS	-4.13	5.43e-86	6.01e-85
LENG9	-2.9	5.75e-86	6.36e-85
CCNG1	-0.822	5.78e-86	6.39e-85
ACO2	0.836	6.07e-86	6.71e-85	4.2.1.3
NUDT5	1.1	6.19e-86	6.84e-85	3.6.1.13; 3.6.1.58; 2.7.7.96
ALDH1B1	0.968	6.33e-86	6.99e-85	1.2.1.3
TMEM189	1.2	6.68e-86	7.38e-85
TBC1D1	0.946	8.87e-86	9.79e-85
LINC00511	4.67	1.17e-85	1.29e-84
GRIK2	3.75	1.19e-85	1.31e-84
SPON2	-13.7	1.24e-85	1.36e-84
UQCRFS1	0.887	1.28e-85	1.41e-84	1.10.2.2
CTSO	-4.4	1.42e-85	1.57e-84	3.4.22.38
POP1	1.36	1.58e-85	1.74e-84
CDT1	1.3	1.75e-85	1.93e-84
HN1L	-0.696	1.9e-85	2.09e-84
EPB41L4B	-1.08	2.38e-85	2.62e-84
SH3BP4	-1.54	2.41e-85	2.65e-84
PRKAR1A	-0.852	4e-85	4.39e-84
NEK6	0.852	4.09e-85	4.49e-84	2.7.11.1
TMC4	-1.64	4.21e-85	4.62e-84
ABHD17C	1.63	4.62e-85	5.07e-84	3.1.2.22
TRIP13	1.14	5.3e-85	5.81e-84
TMF1	-1.22	5.31e-85	5.82e-84
DUSP23	2.23	5.41e-85	5.93e-84	3.1.3.16; 3.1.3.48
GPNMB	-3.8	6.68e-85	7.32e-84
MFSD9	1.87	6.98e-85	7.64e-84
ACTB	0.732	7.14e-85	7.81e-84
DHX30	0.942	1.01e-84	1.11e-83	3.6.4.13
BTD	-3.83	1.04e-84	1.14e-83	3.5.1.12
FAM208A	1.18	1.16e-84	1.27e-83
GINM1	-1.82	1.45e-84	1.58e-83
PNO1	1.57	1.45e-84	1.58e-83
UQCRHL	3.24	1.79e-84	1.95e-83
KBTBD8	2.52	2.2e-84	2.4e-83
PITRM1	0.704	2.28e-84	2.48e-83	3.4.24.-
MANBA	-1.63	2.36e-84	2.57e-83	3.2.1.25
RPL11	0.746	2.72e-84	2.96e-83
ATP6V0A1	-1.33	2.73e-84	2.97e-83
EIF4G3	-0.935	2.77e-84	3.01e-83
MRPL13	1.47	2.77e-84	3.01e-83
PRKAR2B	-5.85	2.96e-84	3.22e-83
SREBF2	-0.782	3.13e-84	3.41e-83
PSMD4	0.877	3.48e-84	3.78e-83
TTC7A	2.26	3.83e-84	4.15e-83
GRTP1	-5.19	4.38e-84	4.75e-83
USP18	2.1	4.71e-84	5.11e-83	3.1.3.16; 3.1.3.48
CAMK1	-5.51	4.77e-84	5.17e-83	2.7.11.17
UTP18	1.15	4.89e-84	5.3e-83
APPBP2	-1.21	5.15e-84	5.58e-83
M6PR	0.982	5.16e-84	5.58e-83
FIGN	2.72	5.2e-84	5.63e-83
ETFB	-1.83	5.63e-84	6.09e-83	2.1.1.-
PTCH1	-1.97	6.46e-84	6.98e-83
FAM86B3P	2.59	6.65e-84	7.19e-83
RPS11	0.64	8.4e-84	9.08e-83
ACADL	7.53	8.44e-84	9.12e-83	1.3.8.8
CDC42EP3	1.43	8.78e-84	9.48e-83
MOV10	-1.36	8.95e-84	9.65e-83	3.6.4.13
VWDE	2.87	9.39e-84	1.01e-82
PHF20	-0.981	1.06e-83	1.14e-82
SETBP1	-7.12	1.06e-83	1.15e-82
SRP9	1.15	1.34e-83	1.44e-82
MAPRE2	1.53	1.89e-83	2.03e-82
NDUFS3	1.22	2.27e-83	2.44e-82	1.6.5.3; 1.6.99.3
GOT1	0.894	2.51e-83	2.7e-82
TYRO3	-3.89	2.66e-83	2.86e-82	2.7.10.1
PCNX2	-1.49	2.9e-83	3.11e-82
KIAA1109	-0.9	3.64e-83	3.9e-82
SUCLG1	0.97	3.66e-83	3.92e-82	6.2.1.4; 6.2.1.5
RRM1	0.689	3.88e-83	4.16e-82
TMEM167A	0.913	3.96e-83	4.24e-82
LRRC41	-0.954	3.97e-83	4.25e-82
ZNF43	-7.48	4.42e-83	4.73e-82
USF3	-1.29	6.62e-83	7.08e-82
LRMP	15	6.79e-83	7.26e-82
ZWINT	0.781	6.88e-83	7.35e-82
GUK1	-0.904	7.03e-83	7.52e-82	2.7.4.8
SARM1	-8.64	7.59e-83	8.11e-82
GPD2	1.08	7.97e-83	8.51e-82	1.1.5.3
DGCR8	1.11	8.56e-83	9.14e-82
ABTB2	-3.64	8.91e-83	9.5e-82
HOXA9	6.44	1.34e-82	1.43e-81
KCNJ3	6.72	1.54e-82	1.64e-81
TMEM183A	1.25	2.1e-82	2.23e-81
RGS14	1.89	2.13e-82	2.27e-81
UBL5	1.2	2.37e-82	2.52e-81
SEC61B	1.13	2.45e-82	2.6e-81
POM121	1.15	2.74e-82	2.92e-81
VASN	-3.67	2.93e-82	3.12e-81
TMEM254	-1.86	3.59e-82	3.82e-81
CAPN13	-4.35	4.92e-82	5.22e-81	3.4.22.-
MBTPS2	-1.54	5.38e-82	5.71e-81	3.4.24.85
ATF6B	1.3	5.89e-82	6.24e-81
PIGF	2.3	6.24e-82	6.61e-81
AGA	-2.39	6.52e-82	6.91e-81	3.5.1.26
FAM72B	2.75	6.98e-82	7.4e-81
SMIM3	4.19	8.09e-82	8.56e-81
PSME3	0.743	9.9e-82	1.05e-80
ZFYVE21	-1.71	1.12e-81	1.18e-80
KLHL28	-2.08	1.29e-81	1.36e-80
BMF	1.67	1.54e-81	1.63e-80
PPCS	-1.32	1.55e-81	1.64e-80	6.3.2.5
MSANTD4	1.61	1.64e-81	1.73e-80
ARL6IP5	-0.975	2e-81	2.11e-80
ATL2	1.34	2e-81	2.11e-80	3.4.22.43
SH2D3A	3.78	2.12e-81	2.24e-80
TAF15	-0.653	2.92e-81	3.08e-80
PROSC	1.57	3.1e-81	3.26e-80
CACHD1	2.77	3.19e-81	3.36e-80
MAPRE3	-3.98	3.22e-81	3.39e-80
CGREF1	-2.11	3.34e-81	3.52e-80
TSNAX	-1.41	3.43e-81	3.61e-80
HIST1H3H	-4.13	3.77e-81	3.96e-80
TPM3	0.668	5.11e-81	5.37e-80
RIMS1	-7.19	5.14e-81	5.4e-80
PRELID3A	2.32	6.71e-81	7.04e-80
NRN1	1.42	7e-81	7.34e-80
ST14	0.731	7.14e-81	7.49e-80	2.8.2.35
MAL2	-0.937	7.48e-81	7.84e-80
LAPTM4A	-1.12	7.51e-81	7.87e-80
AGFG2	-2.58	8.06e-81	8.44e-80
PTBP1	0.639	9.76e-81	1.02e-79
COMMD4	1.51	9.85e-81	1.03e-79
ATP6V1F	0.944	1.5e-80	1.57e-79
TMEM245	-0.893	1.52e-80	1.59e-79
MRPL2	1.38	1.6e-80	1.67e-79
MIR600HG	1.59	2.07e-80	2.16e-79
EXO1	1.29	2.1e-80	2.19e-79	3.1.-.-
CSPG5	-4.26	2.42e-80	2.52e-79
AKR7A2	1.42	2.96e-80	3.08e-79	1.1.1.n11
DVL1	-1.11	3.26e-80	3.39e-79
CHPT1	-1.32	3.35e-80	3.49e-79	2.7.8.2
MAP3K10	-4.7	3.75e-80	3.91e-79	2.7.11.25
BTN3A3	-2.55	4.04e-80	4.21e-79
EHD1	1.52	4.33e-80	4.51e-79
SULT2B1	2.34	4.9e-80	5.09e-79	2.8.2.2
GMNN	1.09	5.41e-80	5.62e-79
PHLDA2	-4.79	5.74e-80	5.97e-79
MAP4K4	-0.783	5.83e-80	6.05e-79	2.7.11.1
OS9	-0.813	6.1e-80	6.33e-79
SNAP29	-1.24	6.28e-80	6.51e-79
RAP1GDS1	1.3	6.7e-80	6.95e-79
NDUFB3	1.24	7.83e-80	8.12e-79
SNX19	-0.9	8.65e-80	8.97e-79
SORBS3	-4.28	8.72e-80	9.04e-79
WHSC1	0.648	8.82e-80	9.13e-79	2.1.1.43
NR4A1	1.95	8.82e-80	9.13e-79
BCR	1.08	9.3e-80	9.62e-79	2.7.11.1
RNF103	-1.62	1.01e-79	1.04e-78	2.3.2.27
GGPS1	-1.67	1.07e-79	1.1e-78	2.5.1.-; 2.5.1.1; 2.5.1.29; 2.5.1.10
POLA2	1.21	1.08e-79	1.11e-78
LRWD1	1.75	1.2e-79	1.24e-78
CCAR1	-0.671	1.23e-79	1.27e-78
WDR76	1.52	1.45e-79	1.5e-78
SZRD1	0.765	1.5e-79	1.54e-78
ZADH2	1.07	1.79e-79	1.85e-78	1.3.1.48
WBP1L	-1.75	1.82e-79	1.87e-78
ARHGEF1	1.28	2.05e-79	2.11e-78
DNAJB6	1.4	2.33e-79	2.4e-78
ZNF493	-3.17	2.46e-79	2.54e-78
TGFA	2.53	2.51e-79	2.58e-78
LPCAT4	1.98	2.81e-79	2.89e-78	2.3.1.23; 2.3.1.n6; 2.3.1.121; 2.3.1.67; 2.3.1.n7
RAB27A	1.67	2.9e-79	2.98e-78
HEXIM1	-1.19	3.09e-79	3.17e-78
DLGAP5	0.903	3.47e-79	3.56e-78
STAT2	-1.33	3.52e-79	3.62e-78
PCNX4	-1.03	4.39e-79	4.5e-78
MIR17	3.54	6.01e-79	6.16e-78
HIC2	2.64	6.54e-79	6.7e-78
CHCHD3	1.11	6.84e-79	7e-78
PIK3C2A	-0.897	7.3e-79	7.48e-78	2.7.1.154
RIMKLA	-6.06	7.84e-79	8.02e-78	6.3.2.41; 6.3.2.42
USP36	1.1	8.14e-79	8.32e-78	3.4.19.12
E2F7	1.35	8.35e-79	8.54e-78
ZNF252P	-1.49	1e-78	1.02e-77
SLC16A6	-3.78	1.03e-78	1.05e-77
RGS10	-4.81	1.06e-78	1.08e-77
TP53I3	2.97	1.08e-78	1.11e-77	1.-.-.-
GLCE	1.42	1.11e-78	1.14e-77	5.1.3.17
SEC23B	-0.771	1.2e-78	1.22e-77
SMCHD1	-0.697	1.39e-78	1.42e-77
FAAP100	1.18	1.44e-78	1.46e-77
UGDH	-1.15	1.56e-78	1.59e-77	1.1.1.22
DYNC1LI2	-0.841	1.8e-78	1.83e-77
JADE1	1.21	1.95e-78	1.98e-77
PSMB2	0.742	1.97e-78	2.01e-77	3.4.25.1
MRPS9	1.01	2.24e-78	2.28e-77
FAM207A	2.4	2.26e-78	2.3e-77
STC2	-0.93	2.29e-78	2.33e-77
ZMYM4	-0.926	2.77e-78	2.81e-77
SLC52A2	1.08	3.16e-78	3.21e-77
TMEM33	-0.8	4.1e-78	4.16e-77
SNX22	-1.74	4.24e-78	4.3e-77
RAB30	-2.61	4.51e-78	4.57e-77
CTU2	1.82	5.1e-78	5.17e-77
UCHL5	0.938	5.26e-78	5.33e-77
SLC25A39	0.775	5.56e-78	5.64e-77
IMMT	0.747	7.31e-78	7.4e-77
DMXL2	-1.17	7.49e-78	7.58e-77
TMEM125	-2.35	8.01e-78	8.11e-77
BRWD1	-0.977	8.32e-78	8.42e-77
COLGALT1	-0.943	9.18e-78	9.28e-77	2.4.1.50
SLC16A1	-0.871	9.21e-78	9.3e-77
PPFIA2	-11.1	9.88e-78	9.98e-77
ZNF598	0.895	1.04e-77	1.05e-76	2.3.2.27
LRP1	-1.98	1.09e-77	1.1e-76
GNB3	4.69	1.13e-77	1.14e-76
PUS7	1.03	1.13e-77	1.14e-76	5.4.99.-
EPB41L5	-1.36	1.36e-77	1.37e-76
DEDD2	2.09	1.59e-77	1.6e-76
FAM131A	-4.76	1.85e-77	1.87e-76
RBM26	1	1.89e-77	1.91e-76
R3HDM2	-1.51	2.09e-77	2.1e-76
CCNDBP1	1.4	2.1e-77	2.12e-76
IRAK1BP1	4.39	2.41e-77	2.42e-76
RBM8A	0.853	2.44e-77	2.45e-76
DARS2	0.82	2.75e-77	2.76e-76	6.1.1.12
YKT6	0.866	3.14e-77	3.15e-76	2.3.1.-
PLEKHG3	1.2	3.23e-77	3.24e-76
SCFD2	1.47	3.35e-77	3.37e-76
PIK3CD	-9.17	3.53e-77	3.54e-76
PABPC1	-0.661	3.8e-77	3.81e-76
ETS2	1.93	3.91e-77	3.91e-76
DIS3	1.26	4.15e-77	4.15e-76	3.1.13.-
SRD5A1	1.61	4.58e-77	4.58e-76	1.3.1.22
MYEOV	9.69	4.88e-77	4.88e-76
ARL4A	3.58	5.08e-77	5.09e-76
STAG1	1.11	5.44e-77	5.44e-76
ADCY5	7.03	6.1e-77	6.1e-76	4.6.1.1
NDN	-3.06	6.27e-77	6.26e-76
CDK2AP1	1.38	6.5e-77	6.49e-76
CLUH	0.779	6.97e-77	6.96e-76
TTI1	1.33	7.95e-77	7.94e-76
ANKRD36BP2	5.15	8.1e-77	8.08e-76
RGL1	1.79	8.16e-77	8.14e-76	3.4.19.5; 3.5.1.1
S100A10	7.03	9.03e-77	9e-76
CACNA1S	8.72	9.16e-77	9.12e-76
COQ3	1.73	9.89e-77	9.86e-76	2.1.1.64; 2.1.1.114
HILPDA	1.49	9.98e-77	9.93e-76
PHC2	1.02	1.21e-76	1.2e-75
RAB10	-0.727	1.32e-76	1.31e-75
FAM222A	2.21	1.44e-76	1.44e-75
GALNT14	3.66	1.46e-76	1.45e-75	2.4.1.41
TYSND1	-1.38	1.63e-76	1.62e-75	3.4.21.-
ZFAND1	-1.17	1.7e-76	1.69e-75
POMP	1.14	1.76e-76	1.75e-75
PDCL3	1.66	1.82e-76	1.8e-75
TPM1	0.778	1.92e-76	1.91e-75
CCNF	1.12	2.06e-76	2.04e-75
SMC4	0.611	2.53e-76	2.5e-75
NUP85	1.17	2.7e-76	2.68e-75
FBXO7	1.02	2.76e-76	2.73e-75
UBA5	0.954	2.81e-76	2.78e-75
GBF1	-0.844	2.82e-76	2.79e-75
SEMA3B	-4.49	3.31e-76	3.28e-75
GRAMD1A	-1.38	3.44e-76	3.4e-75
CKAP2	0.805	3.53e-76	3.49e-75
FKBP8	-0.937	3.99e-76	3.94e-75	5.2.1.8
RPL14	0.562	4.16e-76	4.11e-75
RNF130	-8.29	5.05e-76	4.99e-75	2.3.2.27
GNPAT	1.19	5.14e-76	5.07e-75	2.3.1.42
VRK2	1.5	5.51e-76	5.43e-75	2.7.11.1
DDOST	0.75	5.52e-76	5.44e-75
FAM174B	-1.51	6.12e-76	6.03e-75
IRF3	1.2	6.19e-76	6.1e-75
LRFN1	-3.34	6.7e-76	6.6e-75
TP53TG1	-4.61	7.76e-76	7.64e-75
RBM3	0.655	1.22e-75	1.2e-74
TCP1	0.53	1.63e-75	1.6e-74
SOWAHB	-4.82	2.1e-75	2.06e-74
PARP9	-1.33	2.3e-75	2.26e-74	2.4.2.30
SLC35E1	-1.08	2.38e-75	2.33e-74
RBM17	0.93	2.43e-75	2.38e-74
MTMR12	-1.1	2.49e-75	2.44e-74
NOP58	0.75	2.75e-75	2.7e-74
SSBP3	1.06	2.77e-75	2.71e-74
GOLGA5	-1.25	3.11e-75	3.05e-74
RBCK1	-0.993	3.68e-75	3.6e-74	2.3.2.27
CAPZB	0.926	3.77e-75	3.69e-74
USP1	0.994	4.32e-75	4.22e-74	3.1.3.-
FANCA	1.11	4.32e-75	4.22e-74
RGP1	-0.943	4.97e-75	4.86e-74
MPC2	-0.738	5.12e-75	5.01e-74
GGH	1.56	5.99e-75	5.85e-74	3.4.19.9
SF3B5	1.04	6.07e-75	5.93e-74
TBC1D4	1.13	6.4e-75	6.25e-74
SLC16A7	1.84	6.98e-75	6.81e-74
SYBU	-2.54	8.75e-75	8.54e-74
DNAJC15	2.34	8.88e-75	8.66e-74
COX3	0.672	1.04e-74	1.01e-73	1.3.3.6
ISYNA1	-3.5	1.07e-74	1.04e-73	5.5.1.4
NDUFA8	1.04	1.2e-74	1.17e-73
PPM1H	0.924	1.22e-74	1.19e-73	3.1.3.16
RFC1	-0.845	1.25e-74	1.22e-73
NUDT19	-1.33	1.33e-74	1.3e-73	3.6.1.-
XRN1	-1.03	1.36e-74	1.32e-73	3.1.13.-
CPTP	1.15	1.4e-74	1.36e-73
ARID3B	2.7	1.47e-74	1.42e-73
IKZF3	2.89	1.56e-74	1.51e-73
GHR	-7.13	1.71e-74	1.66e-73
CABLES1	1.48	1.73e-74	1.68e-73
RIOK1	1.48	1.76e-74	1.71e-73	2.7.11.1; 3.6.3.-
CSRP2	9.53	1.93e-74	1.88e-73
TIA1	1.12	2.09e-74	2.02e-73
TESMIN	1.5	2.42e-74	2.34e-73
PCDHGC3	-3.44	2.45e-74	2.37e-73
BTF3L4	1.03	2.47e-74	2.39e-73
RNF6	-0.942	2.5e-74	2.42e-73	2.3.2.27
DRG1	1.04	2.58e-74	2.49e-73
MFSD11	-1.9	2.71e-74	2.62e-73
ADCY6	-1.31	2.9e-74	2.8e-73	4.6.1.1
MAN2B2	-1.37	2.9e-74	2.8e-73	3.2.1.24
EMC8	1.41	3.03e-74	2.92e-73
PTMS	-1.01	3.19e-74	3.08e-73
STARD7	0.721	3.29e-74	3.18e-73
LOC728554	2.43	3.59e-74	3.46e-73
PRRC2B	-0.646	3.79e-74	3.65e-73
ZNF470	-2.52	4.73e-74	4.55e-73
TRIB2	8.57	4.87e-74	4.69e-73
PELI2	1.84	4.92e-74	4.73e-73	2.3.2.27
BTN3A2	1.47	5.25e-74	5.05e-73
CHN1	6.92	6.22e-74	5.98e-73
MT3	11.7	6.4e-74	6.16e-73	2.1.1.-
MORN4	-3.07	6.62e-74	6.36e-73
POM121C	1.17	6.73e-74	6.46e-73
RAP1GAP2	-1.24	6.73e-74	6.47e-73
SEMA3F	-2.51	6.9e-74	6.62e-73
2018-09-10	-6.13	7.1e-74	6.81e-73
[truncated: 14,227 more rows]
