# Supplementary material for: Multi-Omics Analyses Detail Metabolic Reprogramming in Lipids, Carnitines, and Use of Glycolytic Intermediates between Prostate Small Cell Neuroendocrine Carcinoma and Prostate Adenocarcinoma
Source: Metabolites. 2019 Apr 26;9(5):82. doi: 10.3390/metabo9050082 (PMC6572715; doi:10.3390/metabo9050082)
Supplement: Supplementary file 1 [file metabolites-09-00082-s001.zip › Supplementary Materials/Table S2 Statistics of metabolomics and lipidomics dataset_revison_04052019.xlsx]

## Sheet: Supplemental table 2
known total	374	lipids	221	metabolites	153
raw p < 0.05	290
adjusted p value < 0.05	279
log2FC >1 or Log2FC < -1	197	lipids	134	metabolites	63
Higher in LASCPC-01	72	lipids	40	metabolites	32
Higher in LNCAP	125	lipids	94	metabolites	31

## Sheet: sheet1
S2 Table Statistics of metabolomics and lipidomics dataset
							subtype	LASCPC-01	LASCPC-01	LASCPC-01	LASCPC-01	LNCAP	LNCAP	LNCAP	LNCAP				Note: Fold Change: the abundance of metabolite in LASCPC-01 cell line/the abundance of metabolite in LNCAP cell line
index	p_value	Fold Change	p_value_adj	log2FoldChange	category	platform	label	LASCPC 1_GeorgeThoman_posCSH_12112017	LASCPC 2_GeorgeThoman_posCSH_12112017	LASCPC 3_GeorgeThoman_posCSH_12112017	LASCPC 4_GeorgeThoman_posCSH_12112017	Lncap 1_GeorgeThoman_posCSH_12112017	Lncap 2_GeorgeThoman_posCSH_12112017	Lncap 3_GeorgeThoman_posCSH_12112017	Lncap 4_GeorgeThoman_posCSH_12112017
1	0.0213885	1.72949	0.0299599	0.790344	M	GC	2,5-dihydroxypyrazine	1491.22	1093.74	1395.62	1565.67	599.06	648.755	1243.91	715.152
2	0.00260036	1.92981	0.00460917	0.948458	M	GC	1,3,5-trimethylcyanuric acid	124543	118950	141024	140289	64239.9	49895.4	95056.2	62755.8
3	4.11e-05	0.384797	0.000156669	-1.37783	M	Hilic	1-Methylhistidine	1.00547e+06	1.49821e+06	1.21407e+06	1.64931e+06	3.52171e+06	3.75151e+06	3.29649e+06	3.37807e+06
4	0.00118211	2.86096	0.00224421	1.5165	M	GC	1-monoheptadecanoyl glyceride NIST	18841	25515.7	20673.5	23757.8	7118.16	7323.19	9273.69	7319.31
5	0.273442	1.38967	0.302566	0.474747	M	GC	1-monopalmitin	2280.31	3802.2	2850.53	4046.78	1981.68	739.095	3196.78	3422.63
6	0.0325433	1.61973	0.0439393	0.695756	M	GC	1-monostearin	1590.97	2116.45	1837.68	2556.02	1173.86	867.829	1193.12	1766.7
7	0.0396164	0.437391	0.0525409	-1.193	M	Hilic	2'-Deoxyguanosine 3'-monophosphate	538496	380952	453870	268462	519037	1.28535e+06	901974	1.04721e+06
8	0.438781	0.715747	0.462265	-0.482479	M	GC	2-hydroxyglutaric acid	543.54	534.291	2017.22	491.427	687.266	1454.48	1482.75	1386.32
9	0.18866	2.19433	0.211889	1.13378	M	GC	2-hydroxyvaleric acid	79477	92164.5	22113.2	27807.6	22561.4	21898.4	29611.8	26898.8
10	0.341099	1.38896	0.369574	0.474001	M	GC	3-aminoisobutyric acid	12037.2	16055.4	15047	13410.9	20412.2	4992.98	7480.77	7828.39
11	0.000468293	2.16e-05	0.00106794	-15.5013	M	Hilic	3-Hydroxykynurenine	0	0	0	0	52026.8	49880.5	39972.4	43646.4
12	0.169277	0.796841	0.191847	-0.327637	M	Hilic	3-Methylhistidine	1.08832e+06	613948	975085	653252	925958	1.13991e+06	1.06964e+06	1.04425e+06
13	0.0676043	1.44476	0.0851313	0.53083	M	Hilic	4-Guanidinobutyric acid	1.00427e+07	1.64971e+07	1.57843e+07	1.72331e+07	9.82761e+06	1.05757e+07	1.03301e+07	1.04894e+07
14	0.00166138	2.16316	0.00304587	1.11314	M	GC	4-hydroxybutyric acid	21838.8	26794.5	27953.1	24339.1	11862.1	6783.41	16128.7	11882.3
15	0.0896927	1.61008	0.109267	0.687136	M	Hilic	4-Methyl-5-thiazoleethanol	67225.9	79438.3	55641.8	37551.3	26955.6	25944.7	43301.2	52770.2
16	0.452042	1.16318	0.474898	0.218073	M	Hilic	5-Hydroxytryptophan	43481.1	38775	32888	65206.2	44388.5	40804.2	38742.6	31114.2
17	0.135172	1.37119	0.157982	0.45543	M	GC	acetoacetate	46481	69383.9	76677.9	80330.3	69758.6	49691.6	33338.2	46216.1
18	3.2e-06	2.65373	2.3e-05	1.40802	M	Hilic	Acetylcarnitine	2.75049e+08	2.76034e+08	2.48683e+08	2.77503e+08	1.13531e+08	1.14802e+08	9.1406e+07	8.62055e+07
19	0.000103912	1.39413	0.000323859	0.47937	L	CSH lipidomics	Acylcarnitine C12:0	13640.6	12889.7	13767.6	12590.2	9925.51	9100.32	9335.93	9574.38
20	0.779997	0.962133	0.797046	-0.0556915	M	GC	adenine	5912.43	5200.83	6593.64	5985.52	6117.03	7546.78	6795.59	4165.48
21	0.616747	0.886884	0.635437	-0.173183	M	GC	adenosine-5-monophosphate	147934	74984.3	192030	97462.8	123612	189306	144109	120739
22	0.626686	1.10016	0.643903	0.137707	M	GC	alanine	697913	680705	770225	788334	896156	562170	373560	837897
23	0.309046	0.648239	0.339951	-0.625402	M	Hilic	Allothreonine	392838	500938	510926	448196	408815	677417	466436	1.30569e+06
24	0.889903	1.04124	0.901962	0.0583044	M	GC	alpha-aminoadipic acid	356.818	592.013	442.06	434.493	277.111	597.374	663.565	215.034
25	0.0704009	2.35276	0.0877664	1.23435	M	GC	alpha-ketoglutarate	7063.46	3929.48	2538.88	6399.03	1494.34	2241	2210.08	2525.84
26	0.011837	0.109859	0.0177082	-3.18628	M	GC	aminomalonate	2964.53	2486.45	1893.58	1982.19	17081.7	31200.1	20541.3	16074.6
27	0.000193093	0.363048	0.000495912	-1.46177	M	Hilic	AMP	3.17067e+06	2.17365e+06	3.72386e+06	3.20857e+06	7.46881e+06	9.65587e+06	8.776e+06	7.91516e+06
28	0.0810543	0.768019	0.100287	-0.380787	M	Hilic	Anserine	203844	123470	150643	131519	173896	213356	218284	188034
29	0.00286415	4.38175	0.00498229	2.13151	M	Hilic	Arginine	1.31519e+08	9.24423e+07	1.0938e+08	9.34496e+07	2.43208e+07	2.5123e+07	2.36246e+07	2.43336e+07
30	0.00177882	0.455874	0.00322951	-1.13329	M	Hilic	Asparagine	3.2271e+07	2.57883e+07	2.34432e+07	2.24121e+07	4.84115e+07	5.3985e+07	5.72327e+07	6.83168e+07
31	0.161831	0.599105	0.184527	-0.739118	M	Hilic	Asp-Glu	164336	0	147952	95114.2	169307	184165	143769	182778
32	0.406586	1.33045	0.429557	0.411915	M	GC	beta-alanine	57813.4	61715.8	31940.1	43635.1	34644.8	43968.5	61469.4	6562.62
33	0.000616156	2.28598	0.00133978	1.19281	M	GC	capric acid	1951.63	2590.06	2383.06	2449.64	1157.69	853.149	1123.95	966.026
34	0.000420506	2.33759	0.000976828	1.22502	M	Hilic	Carnitine	2.10615e+06	2.8019e+06	2.42456e+06	2.34051e+06	1.21971e+06	1.17263e+06	892116	853621
35	0.00138763	0.643815	0.00256918	-0.635282	M	Hilic	Carnosine	4.89122e+06	4.15909e+06	4.9506e+06	4.45944e+06	6.27876e+06	7.56902e+06	7.76762e+06	7.05799e+06
36	0.0634736	1.26222	0.0807454	0.335968	L	CSH lipidomics	CE (18:2)	2479.26	2854.29	2253.89	2002.26	1942.76	1819.44	2098.18	1737.09
37	0.104093	0.56259	0.124779	-0.829843	L	CSH lipidomics	CE (22:6)	589.41	638.99	0	536.772	635.628	961.946	636.57	905.212
38	2.98e-05	0.309443	0.000125236	-1.69226	L	CSH lipidomics	Cer[NS] 40:1; Cer[NS](d18:1/22:0)	9174.44	8903.53	9349.56	8566.63	28136.9	28623.1	28559	31000.3
39	0.000179149	0.27388	0.000483985	-1.86839	L	CSH lipidomics	Cer[NS] 42:1; Cer[NS](d18:1/24:0)	12279.4	12926.9	13107.3	13022.8	46490.1	44322.3	45275.4	51353.8
40	2.62e-09	3.04517	2.93e-07	1.60652	L	CSH lipidomics	Ceramide (d32:1)	35718.9	35632.3	36137.7	36795.6	12106.7	12113.8	11323.3	11837.6
41	8.34e-07	1.5288	1.08e-05	0.6124	L	CSH lipidomics	Ceramide (d33:1)	14110.7	13548.8	14002.4	13632.9	8805.18	9087.82	8777.85	9497.94
42	0.000551243	4.7526	0.00120564	2.24872	L	CSH lipidomics	Ceramide (d34:0)	140591	111961	136769	141362	27024	30350.6	28027.6	26259.3
43	0.000621741	2.61929	0.00134411	1.38918	L	CSH lipidomics	Ceramide (d34:1)	299343	257185	255785	244075	104973	104258	99762.1	94318.2
44	2.21e-07	3.95646	4.13e-06	1.98421	L	CSH lipidomics	Ceramide (d34:2)	75677.2	73359.9	72840.3	74392.2	19110.4	19050.5	18634.3	18087.2
45	3.19e-05	1.28876	0.000130915	0.36598	L	CSH lipidomics	Ceramide (d36:1)	30520.7	30427.6	31197.6	31485.8	23894	24187.9	23808	24041.1
46	0.000503583	0.452886	0.00111444	-1.14278	L	CSH lipidomics	Ceramide (d38:1)	15648.6	15587.7	15685.7	15769.1	33591.2	33922.5	32868.8	38043.4
47	0.000718376	1.61422	0.00148438	0.690836	L	CSH lipidomics	Ceramide (d39:1)	2432.48	2498.51	2380.81	2489.25	1484.74	1477.07	1357.67	1752.22
48	0.000870959	0.568199	0.00171734	-0.815532	L	CSH lipidomics	Ceramide (d40:2)	8220.16	8191.97	8616.71	8448.95	14454.5	14672.5	13650	16142.1
49	2.57e-06	0.317041	1.96e-05	-1.65726	L	CSH lipidomics	Ceramide (d42:1)	16115.2	14894.3	15455.7	15779.1	47566.7	50290.3	48201.2	50270.9
50	3.28e-05	0.441466	0.000133457	-1.17963	L	CSH lipidomics	Ceramide (d42:2)	31225.9	30096	32490.6	30852.2	72158.5	72747.7	66167.9	71313.9
51	6.21e-07	0.419755	8.6e-06	-1.25238	L	CSH lipidomics	Ceramide (d42:2) B	72072.9	68989.8	69085.4	71032.2	165334	165901	166001	172631
52	0.00267039	2.96317	0.00471097	1.56714	L	CSH lipidomics	Cholesterol	108132	88617	82116.4	77966.8	32155.4	30978.7	29614.7	27673.6
53	1.67e-06	0.167904	1.61e-05	-2.57429	M	GC	citric acid	79153.4	72330.6	76630.5	49443.8	417397	380811	431474	423395
54	0.0485961	1.35536	0.0628398	0.438673	M	Hilic	Citrulline	3.90541e+06	4.56997e+06	3.5117e+06	3.43818e+06	2.19349e+06	2.48371e+06	3.12183e+06	3.58192e+06
55	0.0103516	0.573057	0.0157378	-0.80325	M	Hilic	CMP	186916	88414.4	156567	118138	192997	261178	261327	244325
56	0.267743	0.410735	0.297139	-1.28372	M	Hilic	Cocaethylene	0	0	117920	24749.2	72744.6	35848.7	61622.6	177139
57	0.00775877	2.67714	0.0120406	1.42069	M	Hilic	Coniferylaldehyde	926901	812340	1.11142e+06	694743	316691	334007	314566	359062
58	2.17e-06	0.404814	1.91e-05	-1.30467	M	Hilic	Creatine	4.43537e+08	4.47576e+08	4.3097e+08	3.85178e+08	1.09511e+09	1.06662e+09	1.0656e+09	9.90066e+08
59	0.0850665	0.0408907	0.104654	-4.61208	M	GC	creatinine	3928.83	4309.85	5189.55	4039.29	88474.3	198076	134599	6027.48
60	0.0112224	2.4065	0.0168561	1.26693	M	Hilic	Cystathionine	5.07215e+06	3.0808e+06	4.29523e+06	3.71169e+06	1.59504e+06	1.6843e+06	1.72932e+06	1.70644e+06
61	0.0145361	0.186455	0.0213196	-2.4231	M	Hilic	Cysteic Acid	0	0	0	24548.3	33870.5	41365.1	36321.4	20117
62	0.134839	0.0381855	0.157982	-4.71083	M	GC	cysteine	948.956	806.617	841.777	695.189	16146.7	49359	20208.5	510.707
63	0.539398	0.820267	0.558822	-0.285834	M	GC	cystine	1410.65	1999.52	2389.83	1853.34	1437.75	3975.53	2380.84	1536.19
64	0.120581	1.41451	0.142713	0.500297	M	GC	cytidine-5-monophosphate	1408.09	1447.47	1268.59	2223.41	1320.14	811.931	1090.45	1264.96
65	0.000120911	1.65557	0.000358507	0.727324	L	CSH lipidomics	DG (34:1)	26948	28427	31298.8	28687.9	16808.9	17423.9	16458.5	18989.7
66	2.74e-07	2.77578	4.88e-06	1.4729	L	CSH lipidomics	DG (36:1)	16936.2	16287.2	15841.2	15740.2	5439.81	5720.34	5462.6	6723.71
67	0.000816281	0.277196	0.00164134	-1.85102	M	Hilic	dGMP	1.06618e+06	151996	677915	868572	2.39828e+06	2.98957e+06	2.61559e+06	1.97025e+06
68	0.301243	4.68912	0.332344	2.22932	M	Hilic	Dihydrocapsaicin	282120	148431	0	0	30042.7	0	26227.7	35548.3
69	0.0327021	1.91686	0.0439949	0.938749	L	GC	docosenoic acid	6338.31	6481.06	4393.5	8592.48	2704.96	2646.4	5442.53	2668.38
70	0.029064	1.84174	0.0396713	0.881068	M	GC	dodecanol	3148.69	3187.99	3216.37	1934.24	1215.76	1326.31	2561.32	1133.82
71	0.000634688	1.67083	0.00135642	0.740562	M	Hilic	Ecgonine	165816	169634	142057	147154	83294.8	101175	92861	96532.3
72	0.064093	1.288	0.0812569	0.365135	M	GC	erythritol	8584.09	7284.72	6297.24	6767.6	5200.43	4604.52	7029.03	5629.99
73	0.248963	1.62858	0.277946	0.703619	M	GC	ethanolamine	7806.51	8248.22	3016.51	9564.84	1774.4	7895.72	1508.69	6404.6
74	0.107581	1.4282	0.128547	0.5142	L	CSH lipidomics	FA (17:1) heptadecenoic acid	837.336	489.825	955.185	701.515	564.76	393.706	577.485	553.293
75	0.00276527	1.6807	0.00483275	0.749062	L	CSH lipidomics	FA (18:1) oleic acid	64635.1	49641.7	54639.3	54123.4	36021.3	34619.3	30360	31705.7
76	0.00290764	2.17972	0.00503453	1.12415	L	CSH lipidomics	FA (18:2) linoleic acid	5642.66	4586.82	4087.93	4472.5	2453.27	2064.95	2000.28	2101.82
77	0.000149369	0.332301	0.000432437	-1.58944	L	CSH lipidomics	FA (20:1) eicosenoic acid	6275.34	5963.57	6339.91	6155.23	19649.4	19460.8	17471.6	17850.9
78	0.000256907	0.422842	0.000636313	-1.24181	L	CSH lipidomics	FA (20:2) eicosadienoic acid	1740.16	1667.02	1603.11	1642.9	4241.17	4053.56	3671.06	3768.68
79	0.00125434	0.723464	0.0023574	-0.467007	L	CSH lipidomics	FA (20:3) eicosatrienoic acid	2893.25	2679.93	2598.37	2434.93	3809.4	3966.52	3499.84	3384.94
80	0.0554974	1.24731	0.0710822	0.318823	L	CSH lipidomics	FA (20:3) homo-gamma-linolenic acid	507.547	601.699	461.848	484.271	366.591	493.695	420.499	367.051
81	0.457822	0.918233	0.479623	-0.123067	L	CSH lipidomics	FA (20:4) arachidonic acid	1650.11	1596.47	1603.11	1126.04	1920.88	1676.15	1515.95	1394.87
82	0.233753	0.48977	0.261747	-1.02982	L	CSH lipidomics	FA (20:5) eicosapentaenoic acid	0	114.897	304.4	0	237.978	115.166	266.1	240.95
83	0.00010647	0.498059	0.000324864	-1.00561	L	CSH lipidomics	FA (22:2) docosadienoic acid	1158.94	1310.23	1216.64	1097.08	2565.7	2527.4	2225.41	2284.57
84	0.00535708	0.596799	0.00867337	-0.744684	L	CSH lipidomics	FA (22:6) docosahexaenoic acid	1135.55	740.785	907.474	820.998	1507.48	1534.2	1504.74	1493.81
85	0.00967157	0.789053	0.014764	-0.341807	L	CSH lipidomics	FA (24:1) nervonic acid	3483.83	2836.15	2951.44	2897.48	3890.33	3798.68	3787.94	3945.22
86	0.255767	1.15845	0.284693	0.212194	M	Hilic	FAD	133210	110786	100798	84030.3	92920.5	100720	94606.1	81925.7
87	0.118753	1.61481	0.140996	0.691368	M	GC	fructose	3707.58	3858.44	2997.88	5756.28	1636.21	4353.83	2010.15	2106.36
88	0.0156316	1.65055	0.0226598	0.722945	M	GC	fumaric acid	19779.7	15302	15187.6	19892.3	8095.03	13317.8	13349.1	7746.12
89	0.0234939	1.8096	0.0326644	0.855673	M	GC	galactitol	1039.76	1619.15	1685.25	1221.08	787.967	658.353	879.71	749.362
90	0.338181	1.47351	0.367673	0.559252	M	Hilic	gamma-Glutamyl-cysteine	163062	352529	657695	737710	288409	421058	285347	302091
91	2.26e-08	0.235171	7.69e-07	-2.08822	L	CSH lipidomics	GlcCer (d38:1)	2592.7	3172.78	2993.42	3131.02	12681.5	12791.9	12146.2	12939.1
92	1.64e-06	0.348091	1.61e-05	-1.52246	L	CSH lipidomics	GlcCer (d40:1)	6112.79	5703.54	4707.22	4871.68	15072.2	15022	15438.1	15932.2
93	6.97e-05	0.395551	0.000234651	-1.33806	L	CSH lipidomics	GlcCer (d42:1)	7603.85	7332.26	7479.26	7810.8	18570.1	19626.8	18142.7	20075.7
94	5.78e-06	0.471492	3.43e-05	-1.0847	L	CSH lipidomics	GlcCer (d42:2)	14803.1	15648.2	15411.8	13336	30294.9	31248.3	30436.3	33577.4
95	0.0968807	1.18889	0.116882	0.249616	L	CSH lipidomics	GlcCer(d14:1(4E)/20:0(2OH))	19395.6	23606.3	24400.6	27137.3	20349.7	20788.3	20702.8	17678.6
96	0.0695205	2.17371	0.0869587	1.12016	M	GC	glucose	1731.65	3065.15	3267.18	4876.81	1955.95	1387.85	1315.24	1294.28
97	0.14724	0.670658	0.171551	-0.57635	M	GC	glucose-1-phosphate	31109.7	27152.7	16988	24791.6	25121.6	29439.6	52928.5	41680
98	0.0446251	0.152935	0.0585607	-2.70901	M	Hilic	glucose-6-phosphate	509.009	877.659	733.379	554.353	3836.19	4875.54	1705.38	7070.07
99	0.064431	2.95528	0.0814094	1.5633	M	Hilic	Glu-Gln	534795	168388	258562	458803	73142.9	143760	70085.4	193694
100	0.0166525	0.091741	0.0239539	-3.44629	M	Hilic	Gluscose-1-phosphate	40556.7	0	30037.5	0	181269	296283	109660	182305
101	0.000714925	1.76136	0.00148438	0.816686	M	Hilic	Glutamic acid	2.95692e+06	2.63676e+06	3.26872e+06	2.93795e+06	1.26373e+06	1.857e+06	1.64736e+06	1.9315e+06
102	0.030661	1.26685	0.041699	0.34125	M	Hilic	Glutamine	2.06281e+08	1.7123e+08	1.84858e+08	1.71956e+08	1.21851e+08	1.35284e+08	1.50854e+08	1.71656e+08
103	0.496352	0.701043	0.517091	-0.512424	M	Hilic	Glutathione (oxidized)	1.35032e+07	2.26269e+06	2.8178e+06	2.35443e+06	5.67953e+06	1.06486e+07	7.61183e+06	5.92722e+06
104	0.0888334	2.77003	0.108574	1.4699	M	Hilic	Glutathione (reduced)	4.35411e+07	2.06252e+08	2.05309e+08	2.53214e+08	6.94187e+07	4.42288e+07	6.36042e+07	7.84556e+07
105	0.0156295	4.01e-05	0.0226598	-14.6058	M	Hilic	Glu-Thr	0	0	0	0	17715.6	19784.9	39680.2	22554
106	0.108108	1.84734	0.128765	0.885449	M	GC	glycerol	124959	124213	64615.3	170052	119855	28639.5	45093.2	68323.1
107	0.00017583	4.64066	0.000480003	2.21433	M	GC	glycerol-3-galactoside	3051.5	3495.84	3560.19	2806.23	646.103	507.598	886.194	742.846
108	0.00270956	0.4437	0.00475762	-1.17234	M	GC	glycerol-alpha-phosphate	2409.48	3177.63	5733.23	5323.29	8894.76	10897.3	9049.98	8668.98
109	0.00570909	0.352178	0.00920345	-1.50562	M	GC	glycine	175828	157317	180511	151628	513539	418976	379604	576937
110	0.0179807	0.144133	0.0256671	-2.79452	M	Hilic	Gly-Gly-Gly	34865.3	30893.3	0	0	56053.3	150107	96843.7	153245
111	0.0035848	0.313545	0.00598533	-1.67325	M	Hilic	Gly-Ile	0	138158	146574	122377	343933	395776	324965	233733
112	0.00198041	0.490343	0.00356093	-1.02814	M	Hilic	GMP	348629	184147	365910	294838	481402	660853	660759	631047
113	0.000434507	22.2969	0.00100312	4.47877	M	Hilic	Guanidinoacetic acid	1.9716e+07	1.75867e+07	1.89885e+07	1.51659e+07	826338	706493	892618	779350
114	0.0797541	0.669575	0.0990965	-0.578683	M	GC	hexitol	4313.79	4016.81	5894.13	2052.61	6226.55	5678.44	5742.97	6661.99
115	0.0162205	0.46958	0.0234227	-1.09056	M	GC	hexose-6-phosphate	447.621	646.774	965.419	833.028	1387.03	1064.88	1924.77	1783.81
116	0.048726	1.57745	0.0628398	0.657594	M	GC	hexuronic acid	1941.4	2159.37	2284.82	2019.64	1553.88	604.149	1727	1443.34
117	0.37522	1.26427	0.399807	0.338309	M	Hilic	H-gamma-glutamyl-glutamine	1.10701e+07	4.58515e+06	1.28524e+07	1.3106e+07	5.70756e+06	8.09246e+06	9.99726e+06	9.11777e+06
118	0.000110025	1.39035	0.000331849	0.475447	M	Hilic	Histidine	2.21199e+07	2.0371e+07	2.01101e+07	2.15968e+07	1.61283e+07	1.56235e+07	1.46469e+07	1.41601e+07
119	0.00296143	0.553739	0.00508062	-0.852723	M	Hilic	Homoarginine	286463	200482	207092	175973	390375	416666	377187	386926
120	0.943672	0.99596	0.948745	-0.00584007	M	Hilic	H-Pro-Hyp-OH A	845031	788655	857950	724380	764777	756711	811030	896543
121	0.672397	0.942971	0.688977	-0.0847152	M	Hilic	H-Pro-Hyp-OH B	291789	244721	265001	156841	226754	286420	243234	259905
122	0.155208	0.784312	0.17916	-0.350501	M	GC	hydroxycarbamate NIST	75664.6	69511.2	54695.2	53002.2	72219.5	67621.8	106508	76065.2
123	0.00336347	4.57103	0.00564098	2.19252	M	GC	hydroxylamine	965160	1.53737e+06	1.61295e+06	1.6558e+06	397641	163178	284306	417453
124	0.0325243	0.023173	0.0439393	-5.43141	M	Hilic	Hydroxy-L-proline	861526	995240	864597	1.70034e+06	3.17314e+07	3.69832e+07	3.75792e+07	8.45193e+07
125	0.00863375	57.6708	0.0133431	5.84977	M	Hilic	Inosine-5'-monophosphate	1.27336e+06	545685	1.16925e+06	1.04888e+06	17388.1	13452.7	16807.2	22355.6
126	0.0380246	1.88035	0.05079	0.911	M	GC	inositol-4-monophosphate	1234.15	1705	1683.55	900.449	737.249	615.442	920.777	663.837
127	3.37e-05	0.279566	0.00013396	-1.83874	M	GC	isocitric acid	1900.47	1983.24	1942.69	1594.14	7130.66	6135.22	6810.72	6466.51
128	0.0345253	1.99631	0.0462812	0.997334	M	Hilic	isoleucine	66406.5	63827.9	31123.7	60797.6	32668.3	34249.1	29657.2	14708.7
129	0.00435414	1.3905	0.00717378	0.475607	M	GC	isothreonic acid	8341.1	7477.12	7406.62	6602.8	4968.89	5780.64	5096.7	5604.74
130	0.00296136	3.20639	0.00508062	1.68095	M	GC	lactic acid	93838	120145	84921.3	133136	38316.3	24203.8	24749.7	47473.7
131	0.970358	0.997773	0.97296	-0.00321606	L	CSH lipidomics	Lactosylceramide (d18:1/24:1(15Z))	11422.2	13864.3	13121.6	13804	12347.3	12588.8	12874.6	14517.9
132	0.0514871	1.58274	0.0661724	0.662422	M	GC	leucine	69388.9	62349.3	48516.5	39089.4	37431.4	41289.4	35311.6	24553
133	0.341905	0.728979	0.369574	-0.45605	M	GC	levoglucosan	7637.69	6960.59	6937.46	6773.6	6959.39	4755.28	12221.9	14897.6
134	0.000356446	1.37648	0.000860071	0.46098	L	CSH lipidomics	LPC (16:0)	22950.7	23292.9	23023.7	23172.6	17332.1	16120.5	16116.1	17588.2
135	0.00100993	2.11646	0.00196726	1.08166	L	CSH lipidomics	LPC (16:1)	1921.43	1878.67	1531.54	1648.33	835.11	758.844	911.296	792.691
136	3.97e-06	7.27619	2.78e-05	2.86318	L	CSH lipidomics	LPC (18:0)	48367.9	44452.1	46451	46179.6	6205.36	5798.01	6964.32	6519.62
137	3.41e-09	6.62212	2.93e-07	2.72729	L	CSH lipidomics	LPC (18:0) B	12376.4	12052.1	12080.6	12364.8	1839.08	1787.75	1763.51	1990.07
138	0.000209732	2.76541	0.000529998	1.4675	L	CSH lipidomics	LPC (18:1)	10271.4	10571.6	11281.9	9612.11	3764.77	3904.03	3828.05	3595.63
139	0.000768715	1.30089	0.00155405	0.379494	L	CSH lipidomics	LPC (20:1)	1813.84	1860.53	1865.52	1826.65	1333.81	1498.49	1368.02	1462.39
140	0.000246072	4.86077	0.000613541	2.28118	L	CSH lipidomics	LPC (20:3)	865.403	1091.52	1153.67	1154.1	188.545	328.535	0	359.291
141	0.0174135	3.86028	0.0249527	1.9487	L	CSH lipidomics	LPC (20:4)	1569.42	747.84	962.819	1111.56	273.412	252.65	356.669	254.918
142	0.37417	2.98563	0.399807	1.57803	L	CSH lipidomics	LPC (20:5)	0	660.155	1188.02	0	179.796	437.897	0	0
143	0.0253894	2.55902	0.0350392	1.35559	L	CSH lipidomics	LPC (22:5)	1167.12	601.699	727.124	720.523	241.915	374.958	361.844	278.199
144	0.000166842	2.56791	0.000465663	1.36059	L	CSH lipidomics	LPC (22:6)	932.063	761.95	780.561	738.627	213.48	400.848	315.697	321.267
145	0.791742	1.02009	0.805542	0.0287033	L	CSH lipidomics	LPE (16:0)	1389.32	1250.77	1182.29	1093.46	1145.71	1153	1131.25	1389.05
146	0.0932166	1.50919	0.112825	0.593771	M	Hilic	Lysine	5.80039e+06	2.87915e+06	4.54747e+06	4.06852e+06	2.60959e+06	2.97408e+06	3.02126e+06	2.85523e+06
147	1.68e-05	3.6974	8.25e-05	1.88651	M	GC	lyxitol	9781.16	8418.42	10040.4	9599.3	2844.62	2139.37	3010.9	2239.13
148	0.001292	1.7351	0.00241604	0.795015	M	GC	maleimide	8880.8	10084.9	11364.8	9452.47	6183.19	6193.94	4979.98	5571.35
149	0.0907954	1.32292	0.110252	0.403724	M	GC	malic acid	33474.4	28982	26618.5	20310.3	17311	24802.3	19804.3	20767.1
150	0.479194	1.31162	0.500611	0.391352	M	GC	maltose	2186.95	2252.61	2200.14	455.469	1052.58	892.108	2366.79	1097.98
151	0.610171	0.700839	0.630397	-0.512845	M	GC	methanolphosphate	468.084	907.259	536.908	877.976	438.086	2525.57	718.682	298.93
152	0.164065	0.547807	0.186506	-0.868261	M	Hilic	methionine	4655.26	3217.59	1795.34	2636.92	5362.14	7853.94	7420.25	1826.16
153	0.00875185	1.90346	0.0134699	0.928622	M	GC	methionine sulfoxide	15762.6	14334.1	15385.7	14856.7	7043.92	9464.25	10412.8	4778.81
154	0.315279	1.05216	0.344779	0.0733519	M	Hilic	Methyltyrosinate	803185	676226	740017	731444	646378	716941	744393	696879
155	0.00118168	2.06976	0.00224421	1.04946	M	GC	myo-inositol	652084	527951	562524	533547	275308	255750	273930	294710
156	0.0129871	1.87974	0.0191983	0.910536	M	GC	myristic acid	3561.78	3307.87	3258.71	4255.04	2175.73	1429.63	1186.64	2859.79
157	0.000384651	0.618721	0.000916303	-0.692639	M	Hilic	N,N-Dimethylarginine	3.46176e+06	3.18948e+06	4.14703e+06	3.96209e+06	5.76587e+06	6.46458e+06	6.19901e+06	5.42679e+06
158	1.04e-06	0.338826	1.27e-05	-1.56138	M	Hilic	N8-Acetylspermidine	1.83774e+06	1.40556e+06	1.39473e+06	1.4972e+06	4.30167e+06	4.61713e+06	4.56003e+06	4.6285e+06
159	0.000674445	0.453305	0.00141709	-1.14144	M	Hilic	N-Acetylalanine	52538.4	59342.5	80338.1	68688.3	154904	120523	138889	161250
160	9.25e-05	0.189306	0.000293233	-2.40121	M	GC	N-acetylaspartic acid	37889.2	33211.9	36188	4208.59	139056	146363	158296	145266
161	0.000867437	0.465813	0.00171734	-1.10218	M	Hilic	N-Acetylaspartylglutamic acid	691840	343391	660329	600471	1.12386e+06	1.13484e+06	1.23744e+06	1.43295e+06
162	0.310063	0.730377	0.340069	-0.453288	M	GC	N-acetylglutamate	616.438	535.772	867.183	698.185	626.257	641.979	1488.16	964.397
163	0.148339	0.643605	0.172294	-0.635752	M	Hilic	N-Acetylneuraminic acid	366840	81930.7	295196	467678	341177	593252	417588	530573
164	0.042419	0.81513	0.0558617	-0.294897	M	Hilic	N-epsilon-Acetyllysine	1.32769e+06	1.02077e+06	1.03692e+06	1.10681e+06	1.47069e+06	1.47756e+06	1.38332e+06	1.17943e+06
165	0.000320048	2.86777	0.00077726	1.51993	M	Hilic	Nicotinamide	2.40246e+08	2.01235e+08	1.98281e+08	2.26865e+08	7.979e+07	7.76367e+07	7.93334e+07	6.54356e+07
166	0.02488	48.7601	0.0344634	5.60763	M	Hilic	N-Methylisoleucine	158054	268456	109364	106398	13169.1	0	0	0
167	0.0203066	49.6093	0.0286592	5.63254	M	Hilic	N-Methylleucine	145872	172613	62741	85797	0	9411.02	0	0
168	0.000491123	2.31614	0.00109981	1.21172	M	GC	octadecanol	2395.41	2887.54	3135.07	3192.78	1260.6	1028.18	1622.17	1102.05
169	1.06e-05	0.232419	5.57e-05	-2.1052	M	Hilic	Ornithine	6.20307e+06	2.92731e+06	4.80525e+06	5.77045e+06	2.01826e+07	1.95312e+07	2.15118e+07	2.35612e+07
170	0.161363	1.2099	0.184527	0.274883	M	GC	oxalic acid	1193.23	1577.71	1436.27	1875.81	1179.01	1221.85	1210.41	1416.46
171	0.0060221	1.41297	0.00966637	0.498731	M	GC	oxoproline	1.7539e+06	1.78143e+06	1.79261e+06	1.59319e+06	1.12725e+06	1.07238e+06	1.21319e+06	1.48547e+06
172	0.0017037	1.85919	0.00310822	0.894671	L	GC	palmitic acid	77672.5	87782.2	85180.4	97904.8	47103.1	32996.7	46425.8	60943.5
173	0.000151165	3.61156	0.000432437	1.85262	L	GC	pantothenic acid	9616.18	8027.69	9210.43	8283.84	3071.01	1365.83	1655.67	3636.85
174	0.00679886	0.712673	0.010729	-0.488688	L	CSH lipidomics	PC (28:0)	21440.9	21885.9	21371	21040	29711.8	27234.4	29704.9	33653.5
175	1.59e-06	0.457285	1.61e-05	-1.12884	L	CSH lipidomics	PC (30:0)	793151	822362	843300	845056	1.84358e+06	1.74649e+06	1.78446e+06	1.85044e+06
176	4.41e-09	0.29253	2.93e-07	-1.77334	L	CSH lipidomics	PC (31:0)	18603.8	20301.5	21329.9	21616.6	71601.1	68678.5	68833.2	70693.9
177	0.0394405	0.932708	0.0524938	-0.100502	L	CSH lipidomics	PC (31:1)	46479.2	45367.3	46258.3	46867.5	48691.4	48259.8	52573.5	48792.6
178	2.32e-05	0.369405	0.000108341	-1.43673	L	CSH lipidomics	PC (32:0)	577321	563719	571531	573009	1.59204e+06	1.53834e+06	1.57089e+06	1.48592e+06
179	0.012966	1.08478	0.0191983	0.117403	L	CSH lipidomics	PC (32:1)	57984.4	54356.5	53838.7	55031.3	51852.9	50711.7	50156.2	51201.3
180	0.0277151	1.12916	0.0381083	0.175252	L	CSH lipidomics	PC (32:2)	49530.3	51250.2	52665	52874.3	44145.8	45247.2	42966.3	50360.1
181	5.23e-08	0.428144	1.5e-06	-1.22383	L	CSH lipidomics	PC (32:3)	30931.1	34523.6	33784.6	33320.6	78295.6	77348	74777.6	79194.2
182	1.14e-06	0.429463	1.3e-05	-1.21939	L	CSH lipidomics	PC (33:0)	50409.7	51581.8	51846.2	51006.9	118695	118775	117419	122090
183	5.64e-06	0.353664	3.43e-05	-1.49955	L	CSH lipidomics	PC (33:1)	142869	166889	158796	171050	437599	432800	455699	482409
184	2.61e-09	1.84946	2.93e-07	0.887101	L	CSH lipidomics	PC (33:2)	67058.2	67809.5	68726.6	66949.8	36521.7	36154.9	37602.9	36003.6
185	0.000244495	0.719995	0.000613541	-0.473941	L	CSH lipidomics	PC (34:0)	224100	234366	249340	238882	330644	307000	328980	348229
186	5.02e-05	1.45078	0.000180363	0.536825	L	CSH lipidomics	PC (34:1)	7.87974e+06	7.63779e+06	7.5627e+06	7.4303e+06	5.39442e+06	5.49494e+06	5.33848e+06	4.80264e+06
187	0.00136163	1.21567	0.00253359	0.281749	L	CSH lipidomics	PC (34:2)	1.43354e+06	1.56961e+06	1.57487e+06	1.53009e+06	1.24141e+06	1.28185e+06	1.22093e+06	1.2803e+06
188	4.09e-06	1.60522	2.78e-05	0.682767	L	CSH lipidomics	PC (34:3)	2315.54	2271.74	2257.71	2182.39	1407.31	1427.52	1422.79	1366.16
189	0.00255394	0.850403	0.00454845	-0.233781	L	CSH lipidomics	PC (34:4)	3344.67	3271.55	3603.18	3575.46	4111.24	3798.68	4096.73	4214.88
190	0.00181338	0.781728	0.00327635	-0.355262	L	CSH lipidomics	PC (35:1)	198959	216713	214913	220838	274435	255916	264430	294374
191	2.46e-05	2.00152	0.000112201	1.0011	L	CSH lipidomics	PC (35:2)	6813.3	6872.67	6223.5	6071.04	2975.6	3026.89	3178.54	3799.33
192	0.00039262	2.25178	0.000923521	1.17107	L	CSH lipidomics	PC (35:3)	17277.7	16987.7	17325	18467.5	5375.5	8740.98	8250.83	8744.82
193	0.000179877	0.332855	0.000483985	-1.58704	L	CSH lipidomics	PC (35:4)	348.5	382.991	409.365	400.09	1264.69	1045.42	1162.73	1156.64
194	9.25e-06	2.21777	5.08e-05	1.14911	L	CSH lipidomics	PC (36:1)	5.50658e+06	5.52933e+06	5.46427e+06	5.29598e+06	2.47459e+06	2.44277e+06	2.4542e+06	2.45642e+06
195	4.17e-06	2.20348	2.79e-05	1.13979	L	CSH lipidomics	PC (36:2)	1.31416e+07	1.24703e+07	1.24135e+07	1.21795e+07	5.79859e+06	5.80398e+06	5.77331e+06	5.40842e+06
196	0.126462	1.14248	0.149201	0.192173	L	CSH lipidomics	PC (36:3) A	199250	219320	217580	234602	216148	175156	207879	162974
197	2.05e-05	0.671422	9.83e-05	-0.574708	L	CSH lipidomics	PC (36:3) B	340427	372769	389533	382745	544789	530637	556492	580513
198	2.7e-05	0.621752	0.000115452	-0.685588	L	CSH lipidomics	PC (36:4) B	180156	180084	199279	191463	313171	290843	289005	314827
199	0.0630077	0.672216	0.0804262	-0.573003	L	CSH lipidomics	PC (36:5) B	3858.06	9196.82	9578.57	9813.96	11736.2	11517.9	11448.3	13566.9
200	0.00493671	0.871464	0.00806257	-0.198487	L	CSH lipidomics	PC (37:2)	88517.9	95224.6	99400.4	98652	108284	110214	105084	114525
201	1.73e-07	1.5562	3.6e-06	0.638029	L	CSH lipidomics	PC (37:3)	38198.2	37264	38052.8	36644.4	24437.4	23466.1	24864.2	23723.3
202	0.000767287	1.23464	0.00155405	0.304087	L	CSH lipidomics	PC (37:4)	14013.7	15192.6	15552.1	14835	12187.6	12529.8	11973.2	11577.3
203	0.00121422	0.822354	0.00229352	-0.282169	L	CSH lipidomics	PC (38:2)	25111.9	24359.2	23165.9	22809.6	27993.9	30137.2	27693.4	30240.6
204	0.979113	0.997868	0.979113	-0.00307885	L	CSH lipidomics	PC (38:3)	138484	141318	128609	154382	140434	128823	168045	126694
205	1.05e-05	3.51655	5.57e-05	1.81416	L	CSH lipidomics	PC (38:4) A	405164	395056	379932	372903	115363	108252	112634	105393
206	0.000181588	2.81685	0.000485098	1.49408	L	CSH lipidomics	PC (38:4) B	450432	425602	404537	377648	151487	152983	150688	133519
207	0.348029	0.983524	0.375109	-0.023968	L	CSH lipidomics	PC (38:5) A	177825	182877	177831	188225	182284	183344	183922	189383
208	0.792619	1.05343	0.805542	0.075101	L	CSH lipidomics	PC (38:5) B	26122.3	47121	47080.8	48880.6	45761.7	45765.9	23275.8	45818.6
209	0.00109122	0.343115	0.00210369	-1.54324	L	CSH lipidomics	PC (38:6)	1305.12	1169.13	454.214	855.395	2763.87	2605.07	2722.24	2936.8
210	5.7e-06	0.506727	3.43e-05	-0.980718	L	CSH lipidomics	PC (38:6) A	127838	124263	125601	119690	246699	234547	252306	248025
211	0.000872446	1.4058	0.00171734	0.491389	L	CSH lipidomics	PC (38:6) C	8899.62	9334.9	9231.23	9508.01	6375.09	6170.74	6333.36	7421.73
212	3.74e-05	0.669997	0.000144142	-0.577773	L	CSH lipidomics	PC (40:4)	79054.6	82083	86605.1	88899.6	124334	120374	124098	133648
213	5.73e-07	1.30243	8.25e-06	0.381201	L	CSH lipidomics	PC (40:5) A	98905.1	95646.9	97152.2	95920.1	74243.4	74162.2	76118	73093.7
214	0.0812484	0.756255	0.100287	-0.403056	L	CSH lipidomics	PC (40:5) B	3913.03	6898.87	4415.23	5583.15	7373.38	7076.89	6466.19	6601.1
215	2.54e-06	1.47316	1.96e-05	0.558919	L	CSH lipidomics	PC (40:6) B	91006.5	89559.4	94022.3	90161.4	62919.3	58248.4	62678.4	63749.8
216	0.926248	1.00342	0.933738	0.00492778	L	CSH lipidomics	PC (40:7)	75205.9	81051.9	86661.4	85437.2	81191.6	79869.6	80916.9	85258.7
217	0.155068	0.895941	0.17916	-0.158524	L	CSH lipidomics	PC (42:5)	5764.29	6235.7	6040.28	5661	7636.73	6206.45	5993.08	6617.79
218	0.000193084	2.53633	0.000495912	1.34274	L	CSH lipidomics	PC (42:6)	5808.73	6808.17	6718.74	6235.79	3559.17	2090.84	2218.51	2213.56
219	1.55e-05	2.53748	7.93e-05	1.3434	L	CSH lipidomics	PC (o-32:0)	392233	421479	431542	430716	166562	159976	158917	175032
220	6.64e-05	23.727	0.000225764	4.56846	L	CSH lipidomics	PC (o-34:0)	407184	461845	460752	464595	18570.1	16695.5	18158.6	22201.6
221	0.0223363	1.04328	0.0311707	0.0611323	L	CSH lipidomics	PC 32:1; PC(16:0/16:1)	2.45907e+06	2.54592e+06	2.51564e+06	2.57418e+06	2.41076e+06	2.42451e+06	2.41371e+06	2.42701e+06
222	2.87e-06	1.75998	2.15e-05	0.815561	L	CSH lipidomics	PC 34:3; PC(15:1/19:2)	244565	244155	254517	247265	139920	138674	142965	141233
223	0.000161394	0.676603	0.000457282	-0.563618	L	CSH lipidomics	PC 36:3; PC(16:0/20:3)	438623	419196	445386	428276	657927	600384	640149	660620
224	6.38e-05	0.480043	0.000220938	-1.05876	L	CSH lipidomics	PC 37:1	19614.2	19670.6	21358.6	20448	41732.3	40534.7	41245.1	45413.1
225	0.183082	1.01592	0.206243	0.0227859	L	CSH lipidomics	PC 38:3	455545	465362	470994	472715	463049	464021	452135	456193
226	2.31e-06	1.96329	1.92e-05	0.973272	L	CSH lipidomics	PC 38:3; PC(18:0/20:3)	472958	489247	509974	513585	253009	237547	251016	269875
227	2.07e-07	1.81903	4.07e-06	0.863169	L	CSH lipidomics	PC 38:4	521940	493502	501233	501044	286212	267486	284804	270726
228	0.00325373	0.488642	0.00550631	-1.03315	L	CSH lipidomics	PC 40:2	27273.1	28686	28492.4	28703.3	54810.1	52788.7	55766.3	68204.4
229	0.0150626	2.77547	0.0220055	1.47273	M	Hilic	p-Coumaric acid	1.95106e+06	1.33926e+06	1.44934e+06	1.03877e+06	599408	538596	501662	442293
230	2.15e-08	0.233764	7.69e-07	-2.09688	L	CSH lipidomics	PE (34:1)	53981.3	60780.6	61320.8	65197.4	257822	251359	256002	266971
231	1.47e-06	0.580273	1.56e-05	-0.785196	L	CSH lipidomics	PE (34:2)	8034.22	7457.23	7338.99	7334.68	12643	13006.1	12754.7	13580.5
232	0.00773525	1.08857	0.0120406	0.122439	L	CSH lipidomics	PE (36:1)	711007	713705	738316	731959	651278	664564	645966	697624
233	1.99e-06	0.603894	1.83e-05	-0.727633	L	CSH lipidomics	PE (36:3)	4414.73	4512.24	4162.36	4036.2	6755.25	7201.43	7167.88	7233.94
234	1.49e-06	0.23834	1.56e-05	-2.06891	L	CSH lipidomics	PE (36:4)	2887.41	3020.59	2930.44	2943.65	12202.9	12500.8	12119	12611.3
235	0.000691099	0.900573	0.00144397	-0.151085	L	CSH lipidomics	PE (38:4)	375835	359390	372432	377622	413819	407171	403203	425066
236	3.46e-05	0.649535	0.000136358	-0.622521	L	CSH lipidomics	PE (38:4) B	100234	108559	108785	117826	164678	164818	166749	174087
237	0.0073605	0.337579	0.0115181	-1.5667	L	CSH lipidomics	PE (38:6)	8013.17	8058.93	25133.5	8352.1	35357.6	34905.5	35779	40760.9
238	2.24e-06	0.396046	1.91e-05	-1.33626	L	CSH lipidomics	PE 36:2; PE(18:1/18:1)	105169	108546	109610	115833	270474	279199	269823	289359
239	3.69e-05	0.118639	0.000143749	-3.07535	L	CSH lipidomics	PE 38:2; PE(18:1/20:1)	8843.49	8188.95	8373.38	8620.03	72243.8	71351.4	67523	75683.6
240	0.000388177	2.00326	0.000918849	1.00235	L	CSH lipidomics	PE 38:3; PE(18:0/20:3)	186231	207391	208901	226575	103441	98260	100099	112075
241	1.48e-08	0.540572	6.91e-07	-0.887441	L	CSH lipidomics	PE 38:4; PE(18:1/20:3)	54665.4	56601	56131.7	58796	102711	105274	106273	104177
242	6.4e-06	0.219541	3.73e-05	-2.18744	L	CSH lipidomics	PE 40:5; PE(18:0/22:5)	10298.3	10515.1	10663.5	11483.1	47847.1	48753.5	47677.6	51403.1
243	0.352361	1.33394	0.377602	0.415694	L	GC	pelargonic acid	41651.8	16967.1	18097.4	37784.4	24350.5	20095	23766.2	17624.7
244	0.00109817	2.00079	0.00210623	1.00057	L	GC	pentadecanoic acid	8348.77	10372.1	8915.73	10919.3	5245.27	3672.32	6164.45	4188.28
245	0.00317512	0.69603	0.00539771	-0.522778	L	CSH lipidomics	PG 34:1; PG(16:0/18:1)	60103.4	66725.1	66567.2	68788.3	93390.6	88263.8	88593.2	106437
246	0.000395601	2.18228	0.000924716	1.12584	M	GC	phenylalanine	9663.5	9405.6	7631.89	9083.9	4529.34	3353.31	5318.24	3197.01
247	0.351367	0.916827	0.377602	-0.125278	M	GC	phosphate	613984	557270	614824	752656	650613	604777	772525	741128
248	0.501564	0.773325	0.521069	-0.370853	M	GC	phosphoethanolamine	7108.22	3408.51	9411.98	5726.32	9340.93	11294.2	10900.2	1639.64
249	0.158768	0.631565	0.182145	-0.662997	M	Hilic	Phosphotyrosine	151080	45251	221019	319237	342030	263141	295853	265264
250	1.09e-06	3.50535	1.28e-05	1.80956	L	CSH lipidomics	PI 34:1; PI(16:0/18:1)	122198	121520	116578	119100	34171.7	34853.2	33008.1	34728.6
251	8.54e-09	3.10601	4.56e-07	1.63506	L	CSH lipidomics	PI 36:2; PI(18:1/18:1)	72695	72731	70303.9	73238.1	23284.6	23043	22258	24449.7
252	1.72e-05	0.265495	8.35e-05	-1.91324	L	CSH lipidomics	PI 38:3; PI(18:0/20:3)	149863	162399	171703	183069	624201	601740	608392	678084
253	0.000296794	0.129664	0.00073027	-2.94715	L	CSH lipidomics	PI 40:3; PI(18:0/22:3)	10459.7	10827.6	9656.82	10369.7	75274.9	75226.8	77738.8	90382.3
254	0.0200631	4.53661	0.0284227	2.18161	L	CSH lipidomics	Plasmenyl-PC 32:0	540185	830008	469308	1.02501e+06	70147.5	180568	189990	190715
255	3.32e-07	4.26888	5.4e-06	2.09386	L	CSH lipidomics	Plasmenyl-PC 33:0	54047.9	52486.9	54808.2	54783.3	12481.2	12765.1	13190.3	12191.8
256	4.7e-09	2.56419	2.93e-07	1.3585	L	CSH lipidomics	Plasmenyl-PC 33:1	34979.8	35648.4	34755	34165.1	13841.2	14192.6	13023.4	13364.8
257	0.000165483	28.025	0.000465343	4.80864	L	CSH lipidomics	Plasmenyl-PC 36:0	737785	823393	862547	896361	27435.3	28285.2	28068.6	34679.8
258	4.51e-06	17.8973	2.96e-05	4.16167	L	CSH lipidomics	Plasmenyl-PC 38:0	45501.5	46620.1	48836.6	49510.6	2757.74	3418.37	2400.08	2066.12
259	0.000121739	5.51797	0.000358507	2.46414	L	CSH lipidomics	Plasmenyl-PC 38:2	127415	147896	147008	150659	26510	23910.3	24452.3	28966
260	2.84e-08	2.48414	8.85e-07	1.31274	L	CSH lipidomics	Plasmenyl-PE 34:0; PE(P-18:0/16:0)	18120.8	18027.8	18709.6	17717.1	7155.08	7645.57	6915.15	7499.72
261	0.00517665	1.2323	0.00841768	0.301353	L	CSH lipidomics	Plasmenyl-PE 36:3; PE(P-16:0/20:3)	51189.8	56855	56169.9	57681.7	43711.4	42170.7	43666.7	50518.1
262	0.046042	1.05105	0.0602087	0.0718299	L	CSH lipidomics	Plasmenyl-PE 37:4; PE(P-17:0/20:4)	6053.14	6184.29	6159.56	6506.44	5813.83	6008.7	5939.17	5932.19
263	1.17e-07	4.94776	2.57e-06	2.30678	L	CSH lipidomics	Plasmenyl-PE 38:1; PE(P-20:0/18:1)	28442.5	28059.1	27767.2	29006.5	5779.27	5730.16	5409.55	5975.26
264	7.59e-06	10.3943	4.3e-05	3.37772	L	CSH lipidomics	Plasmenyl-PE 38:3; PE(P-18:0/20:3)	176994	188986	180774	179403	16997.5	17561.9	17218.9	18082.9
265	0.000847322	0.679965	0.00169464	-0.556468	L	CSH lipidomics	Plasmenyl-PE 38:4; PE(P-16:0/22:4)	28371.2	31482.9	30475.3	32106.7	43043.4	42985.8	44266.6	49766.5
266	0.00047581	1.49387	0.0010785	0.579058	L	CSH lipidomics	Plasmenyl-PE 38:5; PE(P-18:0/20:5)	50457.7	55677.8	53186.9	55490.3	35462.6	35984.8	36648.5	35699.8
267	5.32e-06	2.35403	3.33e-05	1.23513	L	CSH lipidomics	Plasmenyl-PE 40:3; PE(P-18:0/22:3)	47553.9	45291.7	43959.5	44350.2	18877.2	19708.5	18402.7	19967.1
268	2.36e-05	3.04406	0.000109056	1.606	M	Hilic	Proline	9.66585e+07	1.02725e+08	9.35762e+07	9.74862e+07	3.13372e+07	3.18756e+07	3.16416e+07	3.34102e+07
269	0.000483373	1.94792	0.00108905	0.961936	M	Hilic	Propionylcarnitine	6.14139e+07	6.43042e+07	6.01495e+07	6.13621e+07	3.13663e+07	3.77183e+07	3.22631e+07	2.55719e+07
270	3.36e-05	0.43656	0.00013396	-1.19575	L	CSH lipidomics	PS 40:5; PS(18:0/22:5)	2920.15	3354.19	2963.84	3613.48	7222.89	7322.84	7497.81	7394.96
271	0.00642471	3.20753	0.0102249	1.68146	M	Hilic	Putrescine	3.46142e+06	2.31352e+06	2.46252e+06	2.38079e+06	789946	891912	806908	821650
272	0.000494033	6.96534	0.00109981	2.80019	M	Hilic	Pyridoxine	2.00163e+06	1.49241e+06	1.674e+06	1.45965e+06	90371.5	293265	280937	286952
273	5.16e-05	1.67871	0.000183742	0.747356	M	Hilic	Pyroglutamic acid	8.34403e+07	7.37563e+07	7.49598e+07	7.88721e+07	4.57085e+07	4.98156e+07	4.70818e+07	4.2672e+07
274	0.000907656	0.300743	0.00177729	-1.7334	M	GC	pyrophosphate	433477	272881	287134	404777	1.16696e+06	1.09462e+06	984370	1.40345e+06
275	0.08625	0.531879	0.105762	-0.91083	M	GC	pyruvic acid	4575	3471	4731	6218	8336	8843	5137	13397
276	0.00010479	6.75885	0.000323898	2.75678	M	GC	ribitol	9618.73	9156.96	9965.83	8658.4	764.445	641.415	3010.9	1116.71
277	0.000191359	5.79177	0.000495912	2.53401	M	GC	ribonic acid	1706.07	2261.49	2106.98	2102.05	374.137	238.272	325.298	474.053
278	0.100622	1.38374	0.121005	0.468575	M	GC	ribose-5-phosphate	1915.82	1631	2371.2	2788.25	1423.04	2053.54	1442.77	1372.47
279	0.000639856	0.380426	0.00135969	-1.39431	M	Hilic	Sarcosine	261907	138431	186002	111128	444456	488501	393745	506687
280	0.917681	1.10641	0.927602	0.145889	M	Hilic	Scopoletin	73225.5	46057.4	0	39988.6	0	0	13906.8	130045
281	4.03e-06	0.367841	2.78e-05	-1.44284	M	Hilic	Serine	5.70667e+06	4.48088e+06	4.91576e+06	4.28939e+06	1.24954e+07	1.28696e+07	1.30817e+07	1.42737e+07
282	0.158766	1.45919	0.182145	0.545166	L	CSH lipidomics	SM (d32:0)	2328.4	2306.01	994.309	2136.23	1321.56	836.96	1499.13	1663.76
283	0.0109864	0.876429	0.0165854	-0.19029	L	CSH lipidomics	SM (d32:1)	19192.1	19802.6	20893.8	20113.1	23904.1	21419.5	22190.2	23767.5
284	0.00329694	1.41234	0.0055543	0.498084	L	CSH lipidomics	SM (d32:2)	491.175	539.211	611.662	576.6	416.461	418.257	376.508	359.679
285	0.001061	0.539953	0.00205603	-0.889094	L	CSH lipidomics	SM (d33:1)	11491.2	11260.9	11502.3	11349.1	20035.2	20620	20379.7	23423.4
286	0.000369682	1.15748	0.00088629	0.210983	L	CSH lipidomics	SM (d34:0)	107340	113013	112885	114599	95009.6	95437.5	96306.3	100155
287	0.00691394	1.08643	0.0108648	0.119594	L	CSH lipidomics	SM (d34:1)	3.46143e+06	3.4141e+06	3.48591e+06	3.28165e+06	3.17156e+06	3.20426e+06	3.18934e+06	2.99257e+06
288	0.000766919	0.791626	0.00155405	-0.337109	L	CSH lipidomics	SM (d34:2)	44072.4	45083.1	41723.8	44117.6	54960.2	52012	55780.5	58307.2
289	7.63e-05	0.205039	0.00024824	-2.28603	L	CSH lipidomics	SM (d36:1)	64553.2	62556.5	66639.7	63972.7	327865	289567	316986	322525
290	4.5e-05	0.336476	0.000166733	-1.57142	L	CSH lipidomics	SM (d36:2)	27904.6	28707.2	28773.9	28661.6	86012.4	82072.9	82033	88827.6
291	7.03e-05	0.135916	0.000234651	-2.87921	L	CSH lipidomics	SM (d38:1)	25524.7	28723.3	24908.3	25711.6	196712	180494	187171	207187
292	0.391002	265.926	0.414263	8.05488	L	CSH lipidomics	SM (d40:0)	1060.7	0	0	0	0	0	0	0
293	8.46e-05	0.0645806	0.000272917	-3.95275	L	CSH lipidomics	SM (d40:1)	17706.9	15668.4	16095	12110.4	239450	224103	228890	261103
294	8.08e-07	0.0309907	1.08e-05	-5.01202	L	CSH lipidomics	SM (d40:2)	0	0	9052.79	0	73802.9	67406.7	71667.6	79332.4
295	2.01e-06	9.7e-05	1.83e-05	-13.3312	L	CSH lipidomics	SM (d41:1)	0	0	0	0	10069.9	10276.5	10319.7	10556.8
296	0.000103588	2.64e-05	0.000323859	-15.2088	L	CSH lipidomics	SM (d41:2)	0	0	0	0	37869.1	36275	35614.3	41722.4
297	5.91e-05	0.0719461	0.000206542	-3.79694	L	CSH lipidomics	SM (d42:1)	7776.93	4244.14	6650.99	7505.75	88096.9	87003.6	88077.4	100675
298	7.44e-05	0.106454	0.000244048	-3.23169	L	CSH lipidomics	SM (d42:2)	50867	56419.6	60186.2	62737.1	540346	502038	534445	585691
299	1.93e-08	0.242043	7.69e-07	-2.04667	L	CSH lipidomics	SM (d42:2) B	9273.85	8803.75	8332.35	7929.38	35359.4	36647.2	34651.2	35215.2
300	0.0682829	0.0342796	0.0856973	-4.86651	L	CSH lipidomics	SM (d42:3)	2686.26	2569.06	2566.88	2411.4	66327.1	4826.69	114656	112723
301	0.391002	0.00180549	0.414263	-9.1134	L	CSH lipidomics	SM (d43:2)	0	0	0	0	0	0	2212.47	0
302	0.00379651	0.626096	0.00631065	-0.675544	L	CSH lipidomics	SM (d44:2)	2658.19	2561	2385.58	2417.74	3987	3958.93	3515.37	4546.63
303	5.34e-06	2.01e-05	3.33e-05	-15.6057	L	CSH lipidomics	SM 42:3	0	0	0	0	48876.5	49049	49734.4	51793.4
304	0.000538139	1.83228	0.00118391	0.87364	L	GC	stearic acid	445466	518165	453635	468210	268539	189878	268656	301960
305	0.0473052	0.550871	0.0614311	-0.860214	M	GC	succinic acid	5863.83	5409.52	5870.42	1036.79	7518.76	8864.06	8155.15	8465.35
306	0.00485532	2.73168	0.00796444	1.44979	M	GC	sucrose	703.404	809.577	989.131	1083.24	492.479	301.51	454.985	63.5329
307	2.6e-05	3.86025	0.000114988	1.94869	M	Hilic	Taurine	7.47334e+06	7.18922e+06	6.69741e+06	7.15699e+06	1.78526e+06	1.95171e+06	1.78112e+06	1.86924e+06
308	0.000750104	0.185247	0.00154142	-2.43248	L	CSH lipidomics	TG (48:2)	5973.62	6031.1	6222.54	5413.88	35219.4	26557.7	32447	33395.5
309	2.49e-06	0.661038	1.96e-05	-0.597196	L	CSH lipidomics	TG (48:3)	2977.45	2746.45	3035.41	2879.38	4393.84	4357.1	4291.67	4564.09
310	0.0124782	0.263036	0.018593	-1.92667	L	CSH lipidomics	TG (49:0)	3255.79	3106.26	3919.98	2732.74	15525.9	8536.54	10340.8	15075.9
311	7.35e-05	0.213391	0.000243271	-2.22843	L	CSH lipidomics	TG (49:2)	3421.85	3410.63	3773.98	3724.82	16763.4	16109.8	16079	18207.5
312	3.93e-07	0.0873477	5.87e-06	-3.51709	L	CSH lipidomics	TG (50:1)	106998	111391	111869	114474	1.2948e+06	1.25383e+06	1.27026e+06	1.27262e+06
313	0.0130627	0.18041	0.019234	-2.47065	L	CSH lipidomics	TG (50:3)	10412.9	10209.7	11522.3	11423.4	73809	62299.3	33397.5	71991
314	1.09e-05	0.0937206	5.65e-05	-3.41549	L	CSH lipidomics	TG (51:1)	6715.06	3181.85	6942.03	7205.23	63667.4	62119.8	60559.1	70205.4
315	8.94e-05	0.200137	0.000285827	-2.32094	L	CSH lipidomics	TG (51:2)	10222.3	8616.29	9102.41	8869.86	44698.7	43985.7	44630.2	50613.5
316	0.00678422	0.305845	0.010729	-1.70913	L	CSH lipidomics	TG (52:0)	77022.1	75624.6	73916.7	75970	261358	271722	284433	171659
317	1.05e-06	0.121836	1.27e-05	-3.03699	L	CSH lipidomics	TG (52:1)	141158	144801	144051	144508	1.19518e+06	1.17633e+06	1.18832e+06	1.15567e+06
318	9.75e-08	0.11833	2.43e-06	-3.07911	L	CSH lipidomics	TG (52:2)	209624	195636	224215	223703	1.80279e+06	1.80142e+06	1.80067e+06	1.80527e+06
319	0.000151469	0.169317	0.000432437	-2.5622	L	CSH lipidomics	TG (52:3)	64753.2	64977.4	66153	65025.4	386775	366807	365449	421917
320	5.44e-05	0.182245	0.000191814	-2.45605	L	CSH lipidomics	TG (52:4)	14755.1	14099.1	15681.8	13556.9	80868.3	75810.7	76487.2	85595.9
321	3.08e-06	0.13087	2.26e-05	-2.93379	L	CSH lipidomics	TG (53:1)	4762.06	6271.98	11772.4	7838.86	60189.1	56682.9	58235.8	59057.2
322	0.000201702	0.198343	0.000513173	-2.33393	L	CSH lipidomics	TG (53:3)	5684.76	5532.2	5866.61	5293.49	28002.6	25886.8	27853	31077.5
323	6.54e-05	0.295173	0.000224256	-1.76037	L	CSH lipidomics	TG (53:4)	2838.29	2178.01	2007.7	1433.81	7105.65	7003.68	6991.92	7552.49
324	1.62e-05	0.173574	8.09e-05	-2.52638	L	CSH lipidomics	TG (54:1)	129111	128081	124778	127396	710206	763732	742607	718035
325	5.13e-10	0.138167	1.92e-07	-2.85552	L	CSH lipidomics	TG (54:3)	45610.3	52349.8	61021.2	49428.3	373429	381059	383042	370864
326	0.176595	0.17383	0.199536	-2.52425	L	CSH lipidomics	TG (54:4)	10646.8	11442.4	11080.5	11113.8	28004.8	153148	36934.9	36663.2
327	0.000634636	0.144428	0.00135642	-2.79158	L	CSH lipidomics	TG (54:5) A	8938.21	8131.5	8832.36	8787.49	54030.2	59587.5	56779	69789.8
328	0.000169174	0.280876	0.000466499	-1.832	L	CSH lipidomics	TG (54:6) A	2478.09	2668.84	2446.65	3226.06	8545.77	9724.8	9479.55	10771
329	0.000193591	0.12529	0.000495912	-2.99666	L	CSH lipidomics	TG (54:6) B	1496.91	1335.43	1367.41	1094.36	11304.4	9414.12	10208.4	11328.2
330	0.000187549	0.148606	0.000495912	-2.75043	L	CSH lipidomics	TG (56:1)	60121	57879	61205.3	57479.8	397763	382974	440624	371337
331	6.49e-06	0.0729926	3.73e-05	-3.77611	L	CSH lipidomics	TG (56:2)	57778.5	62659.3	58901.8	62819.5	841664	818200	802356	855365
332	2.4e-06	0.049727	1.95e-05	-4.32983	L	CSH lipidomics	TG (56:3)	39444.8	40659.5	40204.6	41431	834957	804561	797873	815170
333	1.57e-05	0.039541	7.93e-05	-4.66051	L	CSH lipidomics	TG (56:4)	20303.1	19230.2	20747.8	19906.7	503040	497915	492477	534535
334	2.2e-06	0.0328107	1.91e-05	-4.92969	L	CSH lipidomics	TG (58:3)	17083.5	18283.8	17362.2	17931.6	535950	524792	549298	543563
335	0.00414364	0.0327976	0.00685717	-4.93027	L	CSH lipidomics	TG (58:4)	9989.56	9983.97	9784.69	10123.5	370463	364557	229488	251487
336	4.39e-05	0.170363	0.000164278	-2.55332	L	CSH lipidomics	TG (58:8)	3578.56	3535.61	3321.68	3518.44	21629.7	19375.1	20031.7	20872.7
337	0.000299767	1.7259	0.000732764	0.78735	L	CSH lipidomics	TG (59:3)	7177	6996.64	6482.09	5949.75	3564.86	4269.61	4277.87	3303.07
338	2.94e-07	0.123535	5e-06	-3.01701	L	CSH lipidomics	TG 46:0	13222	12621.6	12671.2	12047.9	102595	101785	104422	100496
339	0.000672759	0.0943944	0.00141709	-3.40516	L	CSH lipidomics	TG 48:0; TG(16:0/16:0/16:0)	28297.5	28839.2	28449.4	27726.6	317417	309087	327815	246100
340	8.18e-08	0.20206	2.19e-06	-2.30714	L	CSH lipidomics	TG 48:1	8942.89	8199.03	8662.51	8801.07	43562.2	42399.3	41998.5	43303.5
341	4.83e-05	0.110665	0.000176977	-3.17573	L	CSH lipidomics	TG 48:1; TG(14:0/16:0/18:1)	37629.8	38445.2	39997.6	37741.5	351149	335698	332205	370855
342	0.000188398	0.321581	0.000495912	-1.63675	L	CSH lipidomics	TG 48:2; TG(16:0/16:1/16:1)	20945.1	21952.4	22380.5	21274.5	65467.5	64431.2	65436.9	73811.1
343	2.62e-05	0.179337	0.000114988	-2.47925	L	CSH lipidomics	TG 49:1; TG(16:0/16:0/17:1)	5804.05	5303.42	5790.28	4764.87	29560	29457.9	29110.6	32664.1
344	0.0024024	0.138434	0.00429903	-2.85273	L	CSH lipidomics	TG 50:0; TG(15:0/17:0/18:0)	44228	42354.8	43661.8	44614.5	332116	336000	361997	233012
345	4.93e-05	0.159424	0.000178948	-2.64906	L	CSH lipidomics	TG 50:2	80585.4	82361.2	86333.1	81564.9	520376	516838	487551	550479
346	0.00612153	29048	0.00978398	14.8262	L	CSH lipidomics	TG 52:2; TG(12:0/20:1/20:1)	19799	36605.9	24158.3	35628.8	0	0	0	0
347	0.0213786	0.491497	0.0299599	-1.02475	L	CSH lipidomics	TG 54:0	62092.7	59805	62486.9	59305.6	121466	138489	150761	85095.8
348	0.00952635	0.142243	0.0146019	-2.81357	L	CSH lipidomics	TG 54:2; TG(16:0/19:1/19:1)	177295	177406	182433	176495	711099	1.43422e+06	1.43386e+06	1.43777e+06
349	0.00146389	7.19094	0.00269701	2.84618	L	CSH lipidomics	TG 54:3	122028	120732	126815	126244	34391.7	0	0	34556.8
350	2.08e-05	0.0678781	9.83e-05	-3.88091	L	CSH lipidomics	TG 55:3	3266.31	4361.06	4399.96	4912.41	61399.2	59879.5	61334.6	66948.1
351	0.00012484	0.0918903	0.000364768	-3.44394	L	CSH lipidomics	TG 56:5	13983.3	14735.1	14930.9	13265.4	152617	146832	148925	171002
352	0.00010684	0.147387	0.000324864	-2.76232	L	CSH lipidomics	TG 56:6	9103.11	8621.33	8381.01	8204.55	54295.7	57776.1	57331.4	63385.4
353	4.23e-05	0.0485352	0.000159984	-4.36482	L	CSH lipidomics	TG 57:4	1734.31	1276.97	1618.38	1246.43	29583.6	29111	29577.2	32796.8
354	0.000115183	0.175044	0.000344627	-2.51421	L	CSH lipidomics	TG 58:1	40279.8	39693	42791.5	37842.9	238873	233615	238260	206778
355	2.72e-05	0.0764399	0.000115452	-3.70953	L	CSH lipidomics	TG 58:2; TG(17:0/19:1/22:1)	44289.9	45685.8	45656.1	44077.8	589194	557723	619351	584726
356	0.0109978	0.00292466	0.0165854	-8.41751	L	CSH lipidomics	TG 58:5; TG(18:1/18:2/22:2)	0	0	0	3514.81	336836	333799	145523	386653
357	3.17e-05	0.311303	0.000130915	-1.68361	L	CSH lipidomics	TG 60:1	29366.4	27506.8	25833.9	28841.8	93692.8	87063.9	93353.3	84219.3
358	9.37e-06	0.104994	5.08e-05	-3.25162	L	CSH lipidomics	TG 60:2	33769.4	33234.5	33356.1	32171.9	328817	307401	315469	310590
359	8.32e-06	0.0534192	4.64e-05	-4.2265	L	CSH lipidomics	TG 60:3	23825.5	25009.3	22952.1	22172.4	450828	421910	436341	449825
360	3.5e-07	0.0653024	5.45e-06	-3.93672	L	CSH lipidomics	TG 62:3	15613.5	15419.4	15279.2	13203.9	232755	229366	225133	224135
361	0.000454353	0.0348088	0.0010425	-4.8444	L	CSH lipidomics	TG 62:4	4869.65	5203.64	4658.56	4836.38	135269	146850	121185	158859
362	4.63e-06	1.35e-05	2.99e-05	-16.176	L	CSH lipidomics	TG 64:4	0	0	0	0	74798.5	72969.5	72074.3	76322.2
363	2.58e-05	0.0210185	0.000114988	-5.57219	L	CSH lipidomics	TG 64:5; TG(20:1/22:1/22:3)	2174.03	2052.02	2219.54	2121.74	102577	99753.1	97364.2	107914
364	0.041299	0.267726	0.0545789	-1.90117	M	GC	threonine	25889.1	20809.2	13124.6	16783.4	76032.9	93205	90609	26290.4
365	0.319392	1.17644	0.348258	0.234431	M	GC	trans-4-hydroxyproline	67699.5	67673	66708.7	61594.6	62636.7	64856.3	65346	31290.8
366	0.00300283	3.47375	0.00512812	1.79649	M	GC	tryptophan	3520.86	3762.24	2630.34	2693.86	789.437	974.544	1091.53	773.798
367	2.64e-05	2.87798	0.000114988	1.52506	M	GC	tyrosine	20941	19048	18734.2	22178.6	7111.55	8233.37	7253.82	5511.89
368	1.16e-07	0.0718758	2.57e-06	-3.79835	M	GC	UDP GlcNAc	8057.18	13438.7	7845.3	10340.9	133380	141681	142115	134915
369	0.0289865	0.125289	0.0396713	-2.99667	M	GC	UDP-glucuronic acid	2271.36	4296.53	5621.45	4765.94	28384.4	25905.6	24662.1	56377.3
370	0.000169636	0.417778	0.000466499	-1.25919	M	Hilic	UMP	458318	248476	383576	330638	757491	880926	863269	899656
371	0.130025	0.439647	0.152922	-1.18558	M	GC	urea	11590.8	9267.96	7206.77	11292.3	25127.5	30944.3	28953.7	4496.17
372	1.5e-06	0.286461	1.56e-05	-1.80359	M	Hilic	Uridine-5'-diphospho-N-acetylgalactosamine	6.19951e+06	4.14808e+06	5.37894e+06	4.50048e+06	1.64586e+07	1.88009e+07	1.74625e+07	1.78879e+07
373	0.0472849	0.0616307	0.0614311	-4.02021	M	GC	uridine-5'-monophosphate	11881.1	14186.1	8795.47	9116.86	94525.9	288506	243546	87021.3
374	0.0192001	2.31063	0.0273036	1.20828	M	GC	valine	49967.3	44867.2	28220.7	54747.6	21512.5	16785.8	16891.7	21760
