# Supplementary material for: Multi-Omics Analyses Detail Metabolic Reprogramming in Lipids, Carnitines, and Use of Glycolytic Intermediates between Prostate Small Cell Neuroendocrine Carcinoma and Prostate Adenocarcinoma
Source: Metabolites. 2019 Apr 26;9(5):82. doi: 10.3390/metabo9050082 (PMC6572715; doi:10.3390/metabo9050082)
Supplement: Supplementary file 1 [file metabolites-09-00082-s001.zip › Supplementary Materials/Table S3 Upregulated gene sets in LASCPC-01 cell line and SCNC patients_revison_04052019.xlsx]

## Sheet: Table S3
S3A Table Upregulated gene sets in LASCPC-01											S3B Table Upregulated gene sets in SCNC patients
NAME	SIZE	ES	NES	NOM p-val	FDR q-val	FWER p-val	RANK AT MAX	LEADING EDGE	Upregulated in SCNC		NAME	SIZE	ES	NES	NOM p-val	FDR q-val	FWER p-val	RANK AT MAX	LEADING EDGE
KEGG_FC_EPSILON_RI_SIGNALING_PATHWAY	70	0.393041	1.84648	0	0.137036	0.104	2628	tags=21%, list=8%, signal=23%	No		KEGG_CARDIAC_MUSCLE_CONTRACTION	73	0.417366	1.47151	0.0283019	1	0.745	3633	tags=29%, list=20%, signal=36%
KEGG_GLYCOSPHINGOLIPID_BIOSYNTHESIS_LACTO_AND_NEOLACTO_SERIES	24	0.5261	1.78207	0	0.174488	0.161	2527	tags=38%, list=8%, signal=41%	Yes		KEGG_PROXIMAL_TUBULE_BICARBONATE_RECLAMATION	23	0.509014	1.431	0.0494624	1	0.781	4570	tags=52%, list=25%, signal=69%
KEGG_B_CELL_RECEPTOR_SIGNALING_PATHWAY	70	0.389205	1.99914	0	0.0816785	0.05	2139	tags=21%, list=7%, signal=23%	No		KEGG_CELL_CYCLE	124	0.459546	1.55257	0.08	1	0.634	5364	tags=47%, list=29%, signal=65%
KEGG_DORSO_VENTRAL_AXIS_FORMATION	22	0.402905	1.67761	0	0.247019	0.294	2731	tags=32%, list=8%, signal=35%	Yes		KEGG_OOCYTE_MEIOSIS	109	0.326434	1.37306	0.0867679	1	0.828	3110	tags=24%, list=17%, signal=28%
KEGG_FC_GAMMA_R_MEDIATED_PHAGOCYTOSIS	89	0.41058	1.69493	0	0.267595	0.294	3391	tags=27%, list=10%, signal=30%	Yes		KEGG_MATURITY_ONSET_DIABETES_OF_THE_YOUNG	25	0.600033	1.4034	0.108312	1	0.812	2941	tags=56%, list=16%, signal=66%
KEGG_VIRAL_MYOCARDITIS	60	0.332177	1.6157	0	0.23436	0.345	2997	tags=23%, list=9%, signal=26%	Yes		KEGG_LONG_TERM_POTENTIATION	69	0.328237	1.26363	0.143204	1	0.896	1905	tags=14%, list=10%, signal=16%
KEGG_CHEMOKINE_SIGNALING_PATHWAY	155	0.255298	1.57687	0	0.24937	0.345	3944	tags=19%, list=12%, signal=21%	No		KEGG_LONG_TERM_DEPRESSION	69	0.327442	1.21184	0.179204	1	0.92	3026	tags=26%, list=16%, signal=31%
KEGG_LEUKOCYTE_TRANSENDOTHELIAL_MIGRATION	104	0.274682	1.57678	0	0.227662	0.345	3226	tags=19%, list=10%, signal=21%	Yes		KEGG_HYPERTROPHIC_CARDIOMYOPATHY_HCM	83	0.37197	1.18371	0.205514	1	0.936	3728	tags=31%, list=20%, signal=39%
KEGG_RENAL_CELL_CARCINOMA	65	0.373211	1.63708	0	0.247924	0.294	2332	tags=20%, list=7%, signal=21%	No		KEGG_DNA_REPLICATION	36	0.488621	1.32632	0.209709	1	0.867	4761	tags=56%, list=26%, signal=75%
KEGG_ANTIGEN_PROCESSING_AND_PRESENTATION	56	0.255322	1.5479	0	0.237604	0.389	3406	tags=18%, list=10%, signal=20%	No		KEGG_DILATED_CARDIOMYOPATHY	90	0.369392	1.16923	0.221374	1	0.943	3763	tags=31%, list=20%, signal=39%
KEGG_PANTOTHENATE_AND_COA_BIOSYNTHESIS	16	0.368851	1.41107	0	0.329329	0.723	2400	tags=19%, list=7%, signal=20%	No		KEGG_NEUROACTIVE_LIGAND_RECEPTOR_INTERACTION	269	0.358096	1.13945	0.230769	1	0.947	3280	tags=32%, list=18%, signal=38%
KEGG_PHOSPHATIDYLINOSITOL_SIGNALING_SYSTEM	74	0.315681	1.52867	0	0.242121	0.454	3062	tags=22%, list=9%, signal=24%	Yes		KEGG_ARRHYTHMOGENIC_RIGHT_VENTRICULAR_CARDIOMYOPATHY_ARVC	74	0.365661	1.16641	0.25058	1	0.943	4023	tags=28%, list=22%, signal=36%
KEGG_PRIMARY_IMMUNODEFICIENCY	28	0.39837	1.3762	0.0623656	0.309845	0.793	7594	tags=43%, list=23%, signal=56%	Yes		KEGG_TIGHT_JUNCTION	126	0.262236	1.09711	0.274112	1	0.952	1187	tags=10%, list=6%, signal=10%
KEGG_CARDIAC_MUSCLE_CONTRACTION	60	0.355401	1.51282	0	0.251002	0.566	7816	tags=43%, list=24%, signal=57%	Yes		KEGG_AXON_GUIDANCE	127	0.347198	1.15542	0.301498	1	0.945	2415	tags=23%, list=13%, signal=26%
KEGG_GLYOXYLATE_AND_DICARBOXYLATE_METABOLISM	16	0.446329	1.39022	0.11976	0.302437	0.793	6506	tags=44%, list=20%, signal=55%	Yes		KEGG_MELANOMA	71	0.310566	1.10188	0.304082	1	0.952	2973	tags=24%, list=16%, signal=28%
KEGG_T_CELL_RECEPTOR_SIGNALING_PATHWAY	98	0.261824	1.39767	0	0.309127	0.764	5414	tags=24%, list=17%, signal=29%	No		KEGG_NITROGEN_METABOLISM	23	0.41509	1.11931	0.304158	1	0.948	4808	tags=39%, list=26%, signal=53%
KEGG_SPLICEOSOME	123	0.553386	1.42907	0	0.334924	0.723	8061	tags=48%, list=25%, signal=63%	Yes		KEGG_TGF_BETA_SIGNALING_PATHWAY	85	0.330058	1.14191	0.304527	1	0.947	3169	tags=24%, list=17%, signal=28%
KEGG_RNA_POLYMERASE	29	0.541874	1.40083	0	0.32031	0.764	9464	tags=62%, list=29%, signal=87%	Yes		KEGG_PHOSPHATIDYLINOSITOL_SIGNALING_SYSTEM	76	0.317312	1.13769	0.315464	1	0.947	1187	tags=12%, list=6%, signal=13%
KEGG_OXIDATIVE_PHOSPHORYLATION	99	0.472696	1.35989	0	0.308793	0.793	8018	tags=53%, list=24%, signal=69%	No		KEGG_CALCIUM_SIGNALING_PATHWAY	176	0.323937	1.07274	0.331066	1	0.958	2732	tags=22%, list=15%, signal=25%
KEGG_PROTEASOME	44	0.585585	1.35864	0	0.297602	0.793	8005	tags=41%, list=24%, signal=54%	No		KEGG_ETHER_LIPID_METABOLISM	29	0.366627	1.06959	0.33871	1	0.958	2933	tags=31%, list=16%, signal=37%
KEGG_GLYCEROPHOSPHOLIPID_METABOLISM	67	0.377392	1.42946	0	0.356534	0.723	3299	tags=30%, list=10%, signal=33%	Yes		KEGG_MISMATCH_REPAIR	23	0.406288	1.14223	0.358674	1	0.947	3439	tags=35%, list=19%, signal=43%
KEGG_BASE_EXCISION_REPAIR	35	0.480662	1.35676	0.116054	0.289046	0.793	7850	tags=57%, list=24%, signal=75%	Yes		KEGG_REGULATION_OF_ACTIN_CYTOSKELETON	208	0.271242	1.06931	0.363636	1	0.958	3035	tags=19%, list=16%, signal=22%
KEGG_GLYCEROLIPID_METABOLISM	39	0.344619	1.34873	0	0.286192	0.846	1076	tags=18%, list=3%, signal=19%	Yes		KEGG_DORSO_VENTRAL_AXIS_FORMATION	24	0.355981	1.06869	0.411894	1	0.958	4438	tags=29%, list=24%, signal=38%
KEGG_FRUCTOSE_AND_MANNOSE_METABOLISM	33	0.29483	1.34579	0	0.280238	0.846	4569	tags=27%, list=14%, signal=32%	No		KEGG_GLYCOSPHINGOLIPID_BIOSYNTHESIS_LACTO_AND_NEOLACTO_SERIES	25	0.392635	1.04963	0.412766	1	0.964	3717	tags=44%, list=20%, signal=55%
KEGG_PANCREATIC_CANCER	69	0.323567	1.34352	0	0.273707	0.846	4538	tags=28%, list=14%, signal=32%	No		KEGG_BASE_EXCISION_REPAIR	33	0.345718	1.02826	0.467433	1	0.967	1707	tags=18%, list=9%, signal=20%
KEGG_SMALL_CELL_LUNG_CANCER	83	0.260533	1.32333	0.16699	0.278248	0.897	4538	tags=24%, list=14%, signal=28%	Yes		KEGG_GAP_JUNCTION	89	0.260895	0.982965	0.47216	1	0.976	2677	tags=20%, list=14%, signal=24%
KEGG_PATHOGENIC_ESCHERICHIA_COLI_INFECTION	54	0.401109	1.3159	0.11811	0.278385	0.897	7212	tags=50%, list=22%, signal=64%	Yes		KEGG_SMALL_CELL_LUNG_CANCER	84	0.266831	0.979285	0.496283	1	0.976	4503	tags=29%, list=24%, signal=38%
KEGG_INOSITOL_PHOSPHATE_METABOLISM	53	0.260663	1.28587	0.174797	0.282465	0.897	4776	tags=25%, list=15%, signal=29%	Yes		KEGG_TYPE_I_DIABETES_MELLITUS	41	0.409052	0.960036	0.498947	1	0.978	3646	tags=32%, list=20%, signal=39%
KEGG_RIBOSOME	88	0.691449	1.27854	0	0.282552	0.897	5161	tags=60%, list=16%, signal=71%	No		KEGG_ADHERENS_JUNCTION	68	0.216441	0.949399	0.501035	1	0.981	2232	tags=12%, list=12%, signal=13%
KEGG_PARKINSONS_DISEASE	96	0.506892	1.30157	0	0.271976	0.897	8018	tags=56%, list=24%, signal=74%	No		KEGG_MAPK_SIGNALING_PATHWAY	263	0.248673	0.961978	0.501094	1	0.978	1869	tags=14%, list=10%, signal=15%
KEGG_TASTE_TRANSDUCTION	41	0.351101	1.31368	0.122873	0.272634	0.897	1330	tags=17%, list=4%, signal=18%	No		KEGG_PYRUVATE_METABOLISM	39	0.297126	0.973952	0.504292	1	0.976	3417	tags=21%, list=18%, signal=25%
KEGG_PURINE_METABOLISM	149	0.288016	1.30295	0	0.278579	0.897	7017	tags=36%, list=21%, signal=46%	No		KEGG_P53_SIGNALING_PATHWAY	66	0.27813	0.964497	0.505618	1	0.978	4103	tags=30%, list=22%, signal=39%
KEGG_ARRHYTHMOGENIC_RIGHT_VENTRICULAR_CARDIOMYOPATHY_ARVC	64	0.256857	1.27798	0	0.276459	0.897	1614	tags=14%, list=5%, signal=15%	Yes		KEGG_PATHOGENIC_ESCHERICHIA_COLI_INFECTION	55	0.250599	0.944346	0.556485	1	0.981	2649	tags=16%, list=14%, signal=19%
KEGG_PYRUVATE_METABOLISM	36	0.328959	1.27688	0.204868	0.272017	0.897	2689	tags=22%, list=8%, signal=24%	Yes		KEGG_PROPANOATE_METABOLISM	32	0.285416	0.928983	0.562753	1	0.983	658	tags=9%, list=4%, signal=10%
KEGG_NOTCH_SIGNALING_PATHWAY	46	0.272575	1.27046	0.0689655	0.275802	0.897	2730	tags=17%, list=8%, signal=19%	Yes		KEGG_VASCULAR_SMOOTH_MUSCLE_CONTRACTION	114	0.256656	0.913656	0.59408	1	0.985	2933	tags=18%, list=16%, signal=22%
KEGG_PYRIMIDINE_METABOLISM	94	0.314988	1.21415	0.215447	0.281035	0.897	7452	tags=43%, list=23%, signal=55%	Yes		KEGG_BETA_ALANINE_METABOLISM	22	0.304743	0.84668	0.607073	1	0.99	1118	tags=14%, list=6%, signal=14%
KEGG_CELL_CYCLE	124	0.423914	1.25208	0.222437	0.277896	0.897	8040	tags=52%, list=25%, signal=68%	Yes		KEGG_STEROID_BIOSYNTHESIS	16	0.326487	0.882728	0.62039	1	0.989	4536	tags=38%, list=24%, signal=50%
KEGG_NON_SMALL_CELL_LUNG_CANCER	53	0.301949	1.25811	0.132114	0.286915	0.897	2630	tags=19%, list=8%, signal=20%	No		KEGG_WNT_SIGNALING_PATHWAY	149	0.221296	0.89103	0.625272	1	0.989	1911	tags=13%, list=10%, signal=15%
KEGG_REGULATION_OF_ACTIN_CYTOSKELETON	200	0.219227	1.24603	0.0691057	0.266283	0.897	3672	tags=16%, list=11%, signal=18%	Yes		KEGG_ALANINE_ASPARTATE_AND_GLUTAMATE_METABOLISM	32	0.314773	0.860196	0.626834	1	0.99	2921	tags=25%, list=16%, signal=30%
KEGG_MISMATCH_REPAIR	23	0.462127	1.25462	0.201597	0.283412	0.897	7990	tags=57%, list=24%, signal=75%	Yes		KEGG_ALDOSTERONE_REGULATED_SODIUM_REABSORPTION	42	0.27131	0.887593	0.638507	1	0.989	4458	tags=33%, list=24%, signal=44%
KEGG_CYTOSOLIC_DNA_SENSING_PATHWAY	37	0.305791	1.2477	0.357724	0.26808	0.897	5254	tags=24%, list=16%, signal=29%	No		KEGG_GALACTOSE_METABOLISM	26	0.286958	0.870768	0.639198	1	0.989	3529	tags=27%, list=19%, signal=33%
KEGG_CYSTEINE_AND_METHIONINE_METABOLISM	30	0.418633	1.25162	0.0833333	0.27286	0.897	7785	tags=57%, list=24%, signal=74%	Yes		KEGG_NEUROTROPHIN_SIGNALING_PATHWAY	125	0.206347	0.873378	0.664671	1	0.989	2047	tags=10%, list=11%, signal=11%
KEGG_VIBRIO_CHOLERAE_INFECTION	52	0.338304	1.1535	0.121951	0.307017	0.897	3119	tags=23%, list=10%, signal=25%	No		KEGG_ECM_RECEPTOR_INTERACTION	84	0.288022	0.813148	0.665362	1	0.993	4023	tags=30%, list=22%, signal=38%
KEGG_PROTEIN_EXPORT	23	0.362089	1.1495	0.20935	0.303294	0.897	4961	tags=26%, list=15%, signal=31%	No		KEGG_VIRAL_MYOCARDITIS	68	0.284078	0.805443	0.669565	1	0.994	1177	tags=10%, list=6%, signal=11%
KEGG_HOMOLOGOUS_RECOMBINATION	26	0.433544	1.20212	0.331337	0.287434	0.897	9764	tags=58%, list=30%, signal=82%	Yes		KEGG_CELL_ADHESION_MOLECULES_CAMS	127	0.290431	0.827595	0.669811	1	0.99	3722	tags=26%, list=20%, signal=32%
KEGG_HUNTINGTONS_DISEASE	154	0.336024	1.23244	0.359281	0.278361	0.897	7558	tags=42%, list=23%, signal=54%	No		KEGG_GLYCEROPHOSPHOLIPID_METABOLISM	70	0.250016	0.858802	0.67304	1	0.99	1366	tags=13%, list=7%, signal=14%
KEGG_CITRATE_CYCLE_TCA_CYCLE	29	0.412531	1.16686	0.222437	0.305357	0.897	8063	tags=52%, list=25%, signal=69%	No		KEGG_HOMOLOGOUS_RECOMBINATION	28	0.305428	0.818798	0.675926	1	0.992	5685	tags=54%, list=31%, signal=77%
KEGG_ETHER_LIPID_METABOLISM	26	0.311244	1.22152	0.212851	0.284768	0.897	3148	tags=27%, list=10%, signal=30%	Yes		KEGG_GLYCEROLIPID_METABOLISM	43	0.274532	0.85663	0.676533	1	0.99	941	tags=12%, list=5%, signal=12%
KEGG_GLUTATHIONE_METABOLISM	43	0.252386	1.21712	0.121951	0.281795	0.897	5370	tags=28%, list=16%, signal=33%	No		KEGG_RENIN_ANGIOTENSIN_SYSTEM	17	0.343255	0.847168	0.678261	1	0.99	1807	tags=18%, list=10%, signal=20%
KEGG_ENDOCYTOSIS	172	0.233617	1.18027	0.279592	0.300278	0.897	3057	tags=16%, list=9%, signal=18%	No		KEGG_PRION_DISEASES	35	0.293695	0.825403	0.69163	1	0.991	4438	tags=29%, list=24%, signal=37%
KEGG_RNA_DEGRADATION	56	0.378467	1.12351	0.528455	0.3179	0.957	10250	tags=54%, list=31%, signal=78%	No		KEGG_ONE_CARBON_POOL_BY_FOLATE	17	0.275829	0.784643	0.709552	1	0.994	3555	tags=29%, list=19%, signal=36%
KEGG_DNA_REPLICATION	36	0.624164	1.21356	0	0.2761	0.897	7990	tags=78%, list=24%, signal=103%	Yes		KEGG_PROGESTERONE_MEDIATED_OOCYTE_MATURATION	84	0.214353	0.840569	0.716356	1	0.99	4612	tags=26%, list=25%, signal=35%
KEGG_P53_SIGNALING_PATHWAY	65	0.232892	0.963877	0.441057	0.4501	0.957	4599	tags=25%, list=14%, signal=29%	Yes		KEGG_COMPLEMENT_AND_COAGULATION_CASCADES	69	0.331706	0.720664	0.737705	1	0.997	6067	tags=48%, list=33%, signal=71%
KEGG_ONE_CARBON_POOL_BY_FOLATE	17	0.292794	0.926392	0.50813	0.485699	0.957	5409	tags=24%, list=16%, signal=28%	Yes		KEGG_NUCLEOTIDE_EXCISION_REPAIR	44	0.201128	0.718643	0.745283	1	0.997	6138	tags=36%, list=33%, signal=54%
KEGG_GALACTOSE_METABOLISM	24	0.334047	1.13217	0.292089	0.310967	0.957	4334	tags=29%, list=13%, signal=34%	Yes		KEGG_BASAL_CELL_CARCINOMA	55	0.271081	0.798289	0.767677	1	0.994	1658	tags=18%, list=9%, signal=20%
KEGG_NUCLEOTIDE_EXCISION_REPAIR	44	0.289653	1.03257	0.434959	0.391904	0.957	7487	tags=39%, list=23%, signal=50%	Yes		KEGG_ALZHEIMERS_DISEASE	156	0.168495	0.72717	0.813665	1	0.997	2046	tags=8%, list=11%, signal=9%
KEGG_NITROGEN_METABOLISM	23	0.378296	1.10373	0.248945	0.333307	0.957	4578	tags=30%, list=14%, signal=35%	Yes		KEGG_PYRIMIDINE_METABOLISM	95	0.197671	0.735309	0.814313	1	0.997	3231	tags=17%, list=17%, signal=20%
KEGG_EPITHELIAL_CELL_SIGNALING_IN_HELICOBACTER_PYLORI_INFECTION	65	0.25914	1.1336	0.191057	0.312125	0.897	6293	tags=34%, list=19%, signal=42%	No		KEGG_MELANOGENESIS	101	0.227869	0.804539	0.827189	1	0.994	1658	tags=13%, list=9%, signal=14%
KEGG_ALZHEIMERS_DISEASE	139	0.265638	1.09983	0.469512	0.33187	0.957	6944	tags=37%, list=21%, signal=47%	Yes		KEGG_GLYCOSAMINOGLYCAN_BIOSYNTHESIS_HEPARAN_SULFATE	26	0.255963	0.732803	0.840637	1	0.997	4380	tags=42%, list=24%, signal=55%
KEGG_N_GLYCAN_BIOSYNTHESIS	46	0.238314	1.02524	0.278455	0.384778	0.957	4065	tags=15%, list=12%, signal=17%	No		KEGG_TYPE_II_DIABETES_MELLITUS	46	0.233546	0.722197	0.856531	1	0.997	2047	tags=13%, list=11%, signal=15%
KEGG_OLFACTORY_TRANSDUCTION	75	0.296859	1.02671	0.413208	0.38936	0.957	6217	tags=28%, list=19%, signal=34%	No		KEGG_PATHWAYS_IN_CANCER	323	0.185547	0.724643	0.859127	1	0.997	2987	tags=17%, list=16%, signal=20%
KEGG_ALLOGRAFT_REJECTION	27	0.255763	0.884264	0.788307	0.534623	0.957	2661	tags=19%, list=8%, signal=20%	Yes		KEGG_GNRH_SIGNALING_PATHWAY	100	0.185926	0.713374	0.94382	1	0.998	2933	tags=15%, list=16%, signal=18%
											KEGG_CYSTEINE_AND_METHIONINE_METABOLISM	34	0.230811	0.705851	0.824524	1	0.998	4855	tags=29%, list=26%, signal=40%
											KEGG_SELENOAMINO_ACID_METABOLISM	26	0.216617	0.703211	0.824092	1	0.998	2573	tags=15%, list=14%, signal=18%
											KEGG_GLYCOLYSIS_GLUCONEOGENESIS	61	0.218727	0.691614	0.883721	1	0.998	3430	tags=23%, list=19%, signal=28%
											KEGG_ABC_TRANSPORTERS	44	0.246086	0.691272	0.87619	1	0.998	3597	tags=30%, list=19%, signal=37%
											KEGG_SPLICEOSOME	123	0.171183	0.682668	0.743191	1	0.998	7434	tags=41%, list=40%, signal=67%
											KEGG_LEUKOCYTE_TRANSENDOTHELIAL_MIGRATION	113	0.214557	0.679637	0.849287	0.995559	0.998	1512	tags=10%, list=8%, signal=11%
											KEGG_BASAL_TRANSCRIPTION_FACTORS	35	0.178214	0.658942	0.892276	1	0.999	5342	tags=29%, list=29%, signal=40%
											KEGG_FC_GAMMA_R_MEDIATED_PHAGOCYTOSIS	93	0.197308	0.655819	0.806391	1	0.999	3351	tags=15%, list=18%, signal=18%
											KEGG_FOCAL_ADHESION	196	0.182209	0.636148	0.872587	1	0.999	3035	tags=15%, list=16%, signal=18%
											KEGG_GRAFT_VERSUS_HOST_DISEASE	37	0.294107	0.626971	0.838074	1	0.999	3646	tags=32%, list=20%, signal=40%
											KEGG_COLORECTAL_CANCER	62	0.173288	0.625232	0.885338	0.99939	0.999	1626	tags=8%, list=9%, signal=9%
											KEGG_RNA_POLYMERASE	29	0.196468	0.619021	0.868217	0.99296	0.999	3156	tags=14%, list=17%, signal=17%
											KEGG_NOTCH_SIGNALING_PATHWAY	47	0.183584	0.617921	0.913307	0.980844	0.999	6479	tags=38%, list=35%, signal=59%
											KEGG_AMYOTROPHIC_LATERAL_SCLEROSIS_ALS	52	0.195111	0.613129	0.953629	0.97231	0.999	2716	tags=15%, list=15%, signal=18%
											KEGG_PRIMARY_IMMUNODEFICIENCY	35	0.274921	0.610938	0.869469	0.961882	0.999	3785	tags=37%, list=20%, signal=47%
											KEGG_GLYOXYLATE_AND_DICARBOXYLATE_METABOLISM	16	0.206688	0.58305	0.928571	0.976278	0.999	3635	tags=25%, list=20%, signal=31%
											KEGG_LYSINE_DEGRADATION	41	0.152181	0.573165	0.906433	0.972984	0.999	165	tags=2%, list=1%, signal=2%
											KEGG_SYSTEMIC_LUPUS_ERYTHEMATOSUS	134	0.198682	0.560551	0.976744	0.970683	0.999	4434	tags=31%, list=24%, signal=41%
											KEGG_ALLOGRAFT_REJECTION	35	0.251813	0.542278	0.898129	0.971151	0.999	3646	tags=26%, list=20%, signal=32%
											KEGG_INOSITOL_PHOSPHATE_METABOLISM	54	0.140494	0.503028	0.982107	0.980847	0.999	971	tags=6%, list=5%, signal=6%
											KEGG_LEISHMANIA_INFECTION	70	0.168384	0.428492	0.986056	0.992287	0.999	3915	tags=20%, list=21%, signal=25%
