# Supplementary material for: Multi-Omics Analyses Detail Metabolic Reprogramming in Lipids, Carnitines, and Use of Glycolytic Intermediates between Prostate Small Cell Neuroendocrine Carcinoma and Prostate Adenocarcinoma
Source: Metabolites. 2019 Apr 26;9(5):82. doi: 10.3390/metabo9050082 (PMC6572715; doi:10.3390/metabo9050082)
Supplement: Supplementary file 1 [file metabolites-09-00082-s001.zip › Supplementary Materials/Table S4 Upregulated gene sets in LNCAP cell line and prostate adenocarcinoma patients_revison_04052019.xlsx]

## Sheet: Table S4
S4A Table Upregulated gene sets in LNCAP											S4B Table Upregulated gene sets in prostate adenocarcinoma patients
NAME	SIZE	ES	NES	NOM p-val	FDR q-val	FWER p-val	RANK AT MAX	LEADING EDGE	Upregulated in prostate adenocarcinoma		NAME	SIZE	ES	NES	NOM p-val	FDR q-val	FWER p-val	RANK AT MAX	LEADING EDGE
KEGG_INSULIN_SIGNALING_PATHWAY	134	-0.378783	-2.01772	0	0.054	0	6168	tags=30%, list=19%, signal=37%	Yes		KEGG_RIBOFLAVIN_METABOLISM	16	-0.632903	-1.73725	0.00787402	0.47156	0.27	1069	tags=25%, list=6%, signal=27%
KEGG_LONG_TERM_DEPRESSION	59	-0.393295	-2.00714	0	0.054	0.054	4131	tags=24%, list=13%, signal=27%	No		KEGG_TERPENOID_BACKBONE_BIOSYNTHESIS	15	-0.535786	-1.46466	0.0703125	1	0.762	1983	tags=20%, list=11%, signal=22%
KEGG_ENDOMETRIAL_CANCER	52	-0.493198	-1.83164	0	0.090129	0.104	7819	tags=40%, list=24%, signal=53%	Yes		KEGG_RIG_I_LIKE_RECEPTOR_SIGNALING_PATHWAY	69	-0.422196	-1.36256	0.102894	1	0.877	4344	tags=36%, list=23%, signal=47%
KEGG_WNT_SIGNALING_PATHWAY	143	-0.358793	-1.84403	0	0.0991613	0.104	8027	tags=35%, list=24%, signal=46%	No		KEGG_UBIQUITIN_MEDIATED_PROTEOLYSIS	134	-0.269511	-1.40747	0.112016	1	0.829	7430	tags=47%, list=40%, signal=78%
KEGG_PRION_DISEASES	28	-0.409053	-1.87009	0	0.114215	0.104	4102	tags=29%, list=13%, signal=33%	No		KEGG_PENTOSE_AND_GLUCURONATE_INTERCONVERSIONS	18	-0.630926	-1.4135	0.114068	1	0.823	2641	tags=44%, list=14%, signal=52%
KEGG_ABC_TRANSPORTERS	40	-0.409583	-1.82216	0	0.0841075	0.104	1472	tags=23%, list=4%, signal=24%	No		KEGG_LYSOSOME	119	-0.341042	-1.35953	0.128205	1	0.882	6188	tags=44%, list=33%, signal=65%
KEGG_ERBB_SIGNALING_PATHWAY	84	-0.362479	-1.72445	0	0.0883311	0.169	6201	tags=30%, list=19%, signal=37%	Yes		KEGG_VIBRIO_CHOLERAE_INFECTION	53	-0.28927	-1.25678	0.146474	1	0.929	6827	tags=49%, list=37%, signal=77%
KEGG_GLYCOSAMINOGLYCAN_BIOSYNTHESIS_CHONDROITIN_SULFATE	22	-0.375654	-1.80013	0	0.0765806	0.104	5311	tags=36%, list=16%, signal=43%	Yes		KEGG_ENDOMETRIAL_CANCER	52	-0.337653	-1.32032	0.154684	1	0.901	5414	tags=35%, list=29%, signal=49%
KEGG_ARACHIDONIC_ACID_METABOLISM	47	-0.427838	-1.73026	0	0.0940529	0.169	6349	tags=45%, list=19%, signal=55%	Yes		KEGG_APOPTOSIS	86	-0.353193	-1.26382	0.17623	1	0.926	4217	tags=37%, list=23%, signal=48%
KEGG_GAP_JUNCTION	82	-0.34353	-1.81196	0	0.0798064	0.104	5139	tags=28%, list=16%, signal=33%	No		KEGG_FATTY_ACID_METABOLISM	42	-0.45434	-1.32103	0.19186	1	0.901	3665	tags=38%, list=20%, signal=47%
KEGG_FOCAL_ADHESION	188	-0.306203	-1.79575	0	0.0841075	0.104	4782	tags=26%, list=15%, signal=30%	No		KEGG_ASCORBATE_AND_ALDARATE_METABOLISM	16	-0.60795	-1.31104	0.197782	1	0.903	2785	tags=38%, list=15%, signal=44%
KEGG_ALDOSTERONE_REGULATED_SODIUM_REABSORPTION	38	-0.425762	-1.70236	0	0.0857199	0.169	6116	tags=34%, list=19%, signal=42%	No		KEGG_O_GLYCAN_BIOSYNTHESIS	27	-0.415027	-1.20403	0.20404	1	0.952	2776	tags=37%, list=15%, signal=43%
KEGG_STARCH_AND_SUCROSE_METABOLISM	41	-0.413119	-1.7373	0	0.0976941	0.169	3146	tags=24%, list=10%, signal=27%	Yes		KEGG_OTHER_GLYCAN_DEGRADATION	16	-0.428835	-1.268	0.205645	1	0.926	6022	tags=63%, list=32%, signal=92%
KEGG_CALCIUM_SIGNALING_PATHWAY	156	-0.381232	-1.70984	0	0.0822727	0.169	4918	tags=28%, list=15%, signal=33%	No		KEGG_REGULATION_OF_AUTOPHAGY	34	-0.415339	-1.22458	0.208934	0.998686	0.943	5236	tags=53%, list=28%, signal=74%
KEGG_MELANOGENESIS	95	-0.387141	-1.72453	0	0.0909719	0.169	8028	tags=37%, list=24%, signal=49%	No		KEGG_PORPHYRIN_AND_CHLOROPHYLL_METABOLISM	32	-0.46772	-1.26206	0.210736	1	0.928	2817	tags=28%, list=15%, signal=33%
KEGG_NOD_LIKE_RECEPTOR_SIGNALING_PATHWAY	52	-0.312733	-1.77156	0	0.0930313	0.169	7295	tags=38%, list=22%, signal=49%	Yes		KEGG_PROTEIN_EXPORT	22	-0.412672	-1.27034	0.217923	1	0.926	8425	tags=73%, list=45%, signal=133%
KEGG_ARGININE_AND_PROLINE_METABOLISM	49	-0.384711	-1.71666	0	0.0860423	0.169	6585	tags=35%, list=20%, signal=43%	Yes		KEGG_VASOPRESSIN_REGULATED_WATER_REABSORPTION	44	-0.309308	-1.23029	0.22043	1	0.94	5499	tags=43%, list=30%, signal=61%
KEGG_ACUTE_MYELOID_LEUKEMIA	57	-0.353362	-1.71377	0	0.0840397	0.169	7821	tags=37%, list=24%, signal=48%	Yes		KEGG_FRUCTOSE_AND_MANNOSE_METABOLISM	34	-0.432456	-1.22753	0.228216	1	0.941	5872	tags=65%, list=32%, signal=95%
KEGG_ADHERENS_JUNCTION	68	-0.372823	-1.68406	0	0.0856795	0.219	5966	tags=37%, list=18%, signal=45%	No		KEGG_ERBB_SIGNALING_PATHWAY	86	-0.287273	-1.14702	0.266807	1	0.967	4558	tags=31%, list=25%, signal=41%
KEGG_LINOLEIC_ACID_METABOLISM	25	-0.541986	-1.69986	0	0.0840504	0.169	4561	tags=48%, list=14%, signal=56%	Yes		KEGG_CITRATE_CYCLE_TCA_CYCLE	30	-0.362935	-1.19192	0.278937	1	0.954	7074	tags=50%, list=38%, signal=81%
KEGG_PORPHYRIN_AND_CHLOROPHYLL_METABOLISM	33	-0.491634	-1.69143	0	0.082548	0.169	4686	tags=30%, list=14%, signal=35%	Yes		KEGG_THYROID_CANCER	29	-0.336597	-1.15591	0.28827	1	0.967	4411	tags=28%, list=24%, signal=36%
KEGG_ALANINE_ASPARTATE_AND_GLUTAMATE_METABOLISM	31	-0.384561	-1.67393	0	0.085853	0.219	8393	tags=42%, list=26%, signal=56%	No		KEGG_BUTANOATE_METABOLISM	34	-0.390786	-1.14633	0.290976	1	0.967	2785	tags=24%, list=15%, signal=28%
KEGG_TOLL_LIKE_RECEPTOR_SIGNALING_PATHWAY	82	-0.337423	-1.6603	0	0.0833048	0.219	7295	tags=30%, list=22%, signal=39%	Yes		KEGG_GLYCOSYLPHOSPHATIDYLINOSITOL_GPI_ANCHOR_BIOSYNTHESIS	25	-0.338734	-1.13415	0.321499	0.965646	0.972	5978	tags=52%, list=32%, signal=77%
KEGG_MAPK_SIGNALING_PATHWAY	242	-0.305914	-1.66427	0	0.0845258	0.219	8512	tags=38%, list=26%, signal=52%	No		KEGG_ASTHMA	28	-0.513657	-1.13686	0.323864	0.994766	0.97	2589	tags=36%, list=14%, signal=41%
KEGG_METABOLISM_OF_XENOBIOTICS_BY_CYTOCHROME_P450	55	-0.486337	-1.6865	0	0.0871881	0.219	4561	tags=40%, list=14%, signal=46%	Yes		KEGG_VALINE_LEUCINE_AND_ISOLEUCINE_DEGRADATION	44	-0.348459	-1.14736	0.329876	1	0.967	3470	tags=27%, list=19%, signal=33%
KEGG_TYROSINE_METABOLISM	38	-0.518373	-1.63286	0	0.0825303	0.262	5576	tags=37%, list=17%, signal=44%	Yes		KEGG_PROSTATE_CANCER	89	-0.272499	-1.09754	0.33121	0.949423	0.98	3067	tags=20%, list=17%, signal=24%
KEGG_AXON_GUIDANCE	125	-0.299896	-1.66006	0	0.0821777	0.219	5867	tags=30%, list=18%, signal=36%	No		KEGG_PANCREATIC_CANCER	69	-0.296816	-1.11959	0.334755	0.979694	0.977	5917	tags=36%, list=32%, signal=53%
KEGG_ECM_RECEPTOR_INTERACTION	78	-0.467298	-1.63373	0	0.0835493	0.262	4782	tags=40%, list=15%, signal=46%	No		KEGG_PEROXISOME	78	-0.325633	-1.10162	0.361396	0.967472	0.98	5062	tags=40%, list=27%, signal=54%
KEGG_RETINOL_METABOLISM	48	-0.483578	-1.63807	0	0.0846437	0.262	4561	tags=35%, list=14%, signal=41%	Yes		KEGG_STEROID_HORMONE_BIOSYNTHESIS	46	-0.455695	-1.10219	0.375	1	0.98	2734	tags=35%, list=15%, signal=41%
KEGG_BLADDER_CANCER	39	-0.37996	-1.62471	0	0.0825958	0.262	4423	tags=28%, list=13%, signal=33%	Yes		KEGG_TYROSINE_METABOLISM	42	-0.396829	-1.07931	0.378623	0.941591	0.983	1683	tags=21%, list=9%, signal=24%
KEGG_CELL_ADHESION_MOLECULES_CAMS	110	-0.377052	-1.62339	0	0.0831606	0.322	5146	tags=34%, list=16%, signal=40%	No		KEGG_AMINO_SUGAR_AND_NUCLEOTIDE_SUGAR_METABOLISM	44	-0.325398	-1.06487	0.390196	0.955883	0.986	4609	tags=41%, list=25%, signal=54%
KEGG_TIGHT_JUNCTION	117	-0.328111	-1.60773	0.102041	0.0862	0.322	6693	tags=32%, list=20%, signal=40%	No		KEGG_OLFACTORY_TRANSDUCTION	327	-0.351616	-1.04364	0.393939	0.960898	0.99	4351	tags=42%, list=23%, signal=54%
KEGG_DRUG_METABOLISM_OTHER_ENZYMES	41	-0.435655	-1.62062	0	0.082277	0.322	3146	tags=24%, list=10%, signal=27%	Yes		KEGG_SPHINGOLIPID_METABOLISM	36	-0.315588	-1.04775	0.397463	0.976953	0.99	3237	tags=28%, list=17%, signal=34%
KEGG_ADIPOCYTOKINE_SIGNALING_PATHWAY	61	-0.326122	-1.626	0	0.083549	0.262	6929	tags=31%, list=21%, signal=39%	Yes		KEGG_METABOLISM_OF_XENOBIOTICS_BY_CYTOCHROME_P450	59	-0.45667	-1.08346	0.415608	0.960043	0.982	3039	tags=34%, list=16%, signal=40%
KEGG_GLIOMA	64	-0.331926	-1.57668	0	0.0932476	0.351	6388	tags=30%, list=19%, signal=37%	Yes		KEGG_ARACHIDONIC_ACID_METABOLISM	57	-0.370826	-1.01776	0.44466	0.931865	0.993	4309	tags=42%, list=23%, signal=55%
KEGG_PENTOSE_PHOSPHATE_PATHWAY	25	-0.363616	-1.59493	0	0.088123	0.351	5793	tags=24%, list=18%, signal=29%	Yes		KEGG_PPAR_SIGNALING_PATHWAY	69	-0.346335	-1.02289	0.445872	0.968637	0.992	4221	tags=36%, list=23%, signal=47%
KEGG_HEDGEHOG_SIGNALING_PATHWAY	55	-0.447866	-1.58845	0	0.0896419	0.351	7729	tags=45%, list=24%, signal=59%	Yes		KEGG_STARCH_AND_SUCROSE_METABOLISM	43	-0.380697	-1.02014	0.446367	0.950489	0.993	1187	tags=19%, list=6%, signal=20%
KEGG_BIOSYNTHESIS_OF_UNSATURATED_FATTY_ACIDS	20	-0.481978	-1.60084	0	0.089098	0.351	9096	tags=55%, list=28%, signal=76%	Yes		KEGG_PROTEASOME	44	-0.304137	-1.02439	0.455856	0.991446	0.992	9049	tags=70%, list=49%, signal=137%
KEGG_BASAL_CELL_CARCINOMA	54	-0.550899	-1.57512	0	0.0922414	0.351	7819	tags=52%, list=24%, signal=68%	No		KEGG_MTOR_SIGNALING_PATHWAY	51	-0.240195	-0.999395	0.458078	0.956295	0.994	6875	tags=41%, list=37%, signal=65%
KEGG_MATURITY_ONSET_DIABETES_OF_THE_YOUNG	21	-0.488584	-1.55792	0	0.0917559	0.452	6816	tags=38%, list=21%, signal=48%	No		KEGG_GLUTATHIONE_METABOLISM	48	-0.30994	-0.964919	0.483034	0.957847	0.996	4309	tags=38%, list=23%, signal=49%
KEGG_PROSTATE_CANCER	87	-0.300137	-1.57406	0	0.0912853	0.351	6388	tags=29%, list=19%, signal=36%	Yes		KEGG_PHENYLALANINE_METABOLISM	18	-0.397981	-0.979851	0.495868	0.987976	0.996	1328	tags=22%, list=7%, signal=24%
KEGG_VEGF_SIGNALING_PATHWAY	69	-0.333177	-1.56632	0	0.0935977	0.452	6349	tags=33%, list=19%, signal=41%	Yes		KEGG_ADIPOCYTOKINE_SIGNALING_PATHWAY	67	-0.284769	-0.976874	0.497175	0.971829	0.996	3816	tags=24%, list=21%, signal=30%
KEGG_SYSTEMIC_LUPUS_ERYTHEMATOSUS	105	-0.37497	-1.501	0	0.101555	0.503	6351	tags=32%, list=19%, signal=40%	No		KEGG_OXIDATIVE_PHOSPHORYLATION	116	-0.243914	-0.909301	0.505725	0.955807	0.998	7420	tags=47%, list=40%, signal=79%
KEGG_DRUG_METABOLISM_CYTOCHROME_P450	56	-0.483573	-1.56461	0	0.0926549	0.452	4641	tags=39%, list=14%, signal=46%	Yes		KEGG_DRUG_METABOLISM_CYTOCHROME_P450	61	-0.412465	-0.972421	0.546618	0.96098	0.996	3039	tags=30%, list=16%, signal=35%
KEGG_TYPE_II_DIABETES_MELLITUS	43	-0.38613	-1.556	0	0.0908978	0.452	6116	tags=33%, list=19%, signal=40%	No		KEGG_ENDOCYTOSIS	176	-0.22566	-0.940672	0.549683	0.99917	0.996	5698	tags=31%, list=31%, signal=45%
KEGG_OTHER_GLYCAN_DEGRADATION	15	-0.696073	-1.51155	0	0.100248	0.503	6247	tags=67%, list=19%, signal=82%	Yes		KEGG_ARGININE_AND_PROLINE_METABOLISM	52	-0.313818	-0.916766	0.554435	0.976096	0.998	3908	tags=27%, list=21%, signal=34%
KEGG_COLORECTAL_CANCER	61	-0.281664	-1.53837	0	0.092262	0.452	7819	tags=31%, list=24%, signal=41%	No		KEGG_BLADDER_CANCER	40	-0.289464	-0.924589	0.565041	0.998516	0.998	4411	tags=30%, list=24%, signal=39%
KEGG_GNRH_SIGNALING_PATHWAY	94	-0.322751	-1.49012	0	0.107244	0.578	4289	tags=22%, list=13%, signal=26%	No		KEGG_RIBOSOME	87	-0.335184	-0.882233	0.576699	0.932557	0.998	9170	tags=67%, list=49%, signal=131%
KEGG_PATHWAYS_IN_CANCER	307	-0.25233	-1.50222	0	0.102525	0.503	4290	tags=19%, list=13%, signal=22%	No		KEGG_CYTOKINE_CYTOKINE_RECEPTOR_INTERACTION	256	-0.322794	-0.915256	0.58348	0.959816	0.998	3752	tags=32%, list=20%, signal=40%
KEGG_PEROXISOME	77	-0.441261	-1.52707	0	0.0951922	0.452	7682	tags=47%, list=23%, signal=61%	Yes		KEGG_VEGF_SIGNALING_PATHWAY	74	-0.273657	-0.9196	0.586279	0.989877	0.998	4355	tags=31%, list=23%, signal=40%
KEGG_TGF_BETA_SIGNALING_PATHWAY	80	-0.269135	-1.54261	0	0.091527	0.452	3479	tags=18%, list=11%, signal=20%	No		KEGG_RETINOL_METABOLISM	54	-0.416436	-0.935063	0.587477	0.991622	0.996	3899	tags=37%, list=21%, signal=47%
KEGG_BUTANOATE_METABOLISM	30	-0.408286	-1.49829	0.0978474	0.107216	0.537	6077	tags=33%, list=19%, signal=41%	Yes		KEGG_B_CELL_RECEPTOR_SIGNALING_PATHWAY	74	-0.296581	-0.90604	0.594488	0.945045	0.998	7086	tags=50%, list=38%, signal=81%
KEGG_LYSOSOME	118	-0.399346	-1.49658	0	0.107325	0.578	6441	tags=41%, list=20%, signal=50%	Yes		KEGG_DRUG_METABOLISM_OTHER_ENZYMES	42	-0.363479	-0.900613	0.61039	0.940987	0.998	1361	tags=19%, list=7%, signal=21%
KEGG_ALPHA_LINOLENIC_ACID_METABOLISM	15	-0.455855	-1.49092	0	0.10823	0.578	3371	tags=33%, list=10%, signal=37%	Yes		KEGG_NON_SMALL_CELL_LUNG_CANCER	54	-0.246802	-0.886729	0.622407	0.939219	0.998	4411	tags=28%, list=24%, signal=36%
KEGG_HISTIDINE_METABOLISM	27	-0.422218	-1.46668	0	0.118622	0.631	6077	tags=33%, list=19%, signal=41%	Yes		KEGG_NOD_LIKE_RECEPTOR_SIGNALING_PATHWAY	60	-0.296252	-0.849917	0.630394	0.973887	1	5914	tags=43%, list=32%, signal=63%
KEGG_LONG_TERM_POTENTIATION	64	-0.3239	-1.49354	0	0.107549	0.578	4741	tags=22%, list=14%, signal=26%	No		KEGG_JAK_STAT_SIGNALING_PATHWAY	151	-0.284677	-0.895016	0.633166	0.936973	0.998	3080	tags=22%, list=17%, signal=26%
KEGG_NEUROACTIVE_LIGAND_RECEPTOR_INTERACTION	203	-0.345583	-1.48274	0	0.10961	0.631	5946	tags=27%, list=18%, signal=33%	No		KEGG_ALPHA_LINOLENIC_ACID_METABOLISM	18	-0.335138	-0.850551	0.655512	0.99003	1	1184	tags=22%, list=6%, signal=24%
KEGG_MELANOMA	64	-0.291819	-1.45004	0	0.126533	0.631	7566	tags=33%, list=23%, signal=43%	No		KEGG_FC_EPSILON_RI_SIGNALING_PATHWAY	78	-0.258231	-0.843094	0.664078	0.956675	1	5426	tags=33%, list=29%, signal=47%
KEGG_PHENYLALANINE_METABOLISM	18	-0.488015	-1.45169	0	0.126594	0.631	4753	tags=39%, list=14%, signal=45%	Yes		KEGG_TOLL_LIKE_RECEPTOR_SIGNALING_PATHWAY	101	-0.272812	-0.846019	0.679785	0.965755	1	5504	tags=41%, list=30%, signal=57%
KEGG_COMPLEMENT_AND_COAGULATION_CASCADES	58	-0.399016	-1.4053	0	0.139375	0.678	3182	tags=22%, list=10%, signal=25%	No		KEGG_HUNTINGTONS_DISEASE	172	-0.185872	-0.774637	0.69901	1	1	5666	tags=30%, list=31%, signal=42%
KEGG_THYROID_CANCER	29	-0.35487	-1.40995	0.0963391	0.139323	0.678	3976	tags=21%, list=12%, signal=24%	Yes		KEGG_GLYCOSAMINOGLYCAN_BIOSYNTHESIS_CHONDROITIN_SULFATE	22	-0.308443	-0.789566	0.713098	1	1	1100	tags=18%, list=6%, signal=19%
KEGG_NATURAL_KILLER_CELL_MEDIATED_CYTOTOXICITY	96	-0.285559	-1.42484	0	0.13494	0.631	5614	tags=27%, list=17%, signal=33%	Yes		KEGG_ACUTE_MYELOID_LEUKEMIA	57	-0.230813	-0.807409	0.713978	1	1	4411	tags=26%, list=24%, signal=34%
KEGG_MTOR_SIGNALING_PATHWAY	50	-0.332581	-1.35436	0.297665	0.154308	0.785	10184	tags=46%, list=31%, signal=67%	Yes		KEGG_T_CELL_RECEPTOR_SIGNALING_PATHWAY	106	-0.233506	-0.735169	0.753296	0.97437	1	6768	tags=49%, list=37%, signal=77%
KEGG_CHRONIC_MYELOID_LEUKEMIA	73	-0.296449	-1.38096	0.0890269	0.145597	0.785	7566	tags=33%, list=23%, signal=43%	Yes		KEGG_GLYCOSPHINGOLIPID_BIOSYNTHESIS_GANGLIO_SERIES	15	-0.309506	-0.754502	0.756044	1	1	6381	tags=60%, list=34%, signal=91%
KEGG_LEISHMANIA_INFECTION	58	-0.270846	-1.39325	0	0.141814	0.73	5552	tags=29%, list=17%, signal=35%	No		KEGG_PRIMARY_BILE_ACID_BIOSYNTHESIS	16	-0.349462	-0.771761	0.756917	1	1	2991	tags=38%, list=16%, signal=45%
KEGG_NICOTINATE_AND_NICOTINAMIDE_METABOLISM	21	-0.330059	-1.44473	0	0.127392	0.631	4641	tags=29%, list=14%, signal=33%	Yes		KEGG_INSULIN_SIGNALING_PATHWAY	137	-0.188085	-0.817997	0.758123	0.997687	1	5436	tags=30%, list=29%, signal=42%
KEGG_VASOPRESSIN_REGULATED_WATER_REABSORPTION	41	-0.383394	-1.3565	0.189409	0.153104	0.785	8361	tags=46%, list=26%, signal=62%	Yes		KEGG_BIOSYNTHESIS_OF_UNSATURATED_FATTY_ACIDS	20	-0.273757	-0.744604	0.764706	0.969927	1	4429	tags=35%, list=24%, signal=46%
KEGG_PPAR_SIGNALING_PATHWAY	61	-0.449074	-1.3618	0	0.151023	0.785	9024	tags=54%, list=28%, signal=75%	Yes		KEGG_GLYCINE_SERINE_AND_THREONINE_METABOLISM	31	-0.305643	-0.752207	0.782961	0.982147	1	1003	tags=13%, list=5%, signal=14%
KEGG_GLYCINE_SERINE_AND_THREONINE_METABOLISM	29	-0.40126	-1.36857	0.116732	0.149777	0.785	7260	tags=41%, list=22%, signal=53%	Yes		KEGG_TRYPTOPHAN_METABOLISM	39	-0.267001	-0.754192	0.785441	0.992767	1	2785	tags=21%, list=15%, signal=24%
KEGG_VASCULAR_SMOOTH_MUSCLE_CONTRACTION	102	-0.265462	-1.32651	0	0.170376	0.845	5139	tags=23%, list=16%, signal=27%	No		KEGG_ANTIGEN_PROCESSING_AND_PRESENTATION	80	-0.268125	-0.730366	0.786195	0.957384	1	2562	tags=18%, list=14%, signal=20%
KEGG_BASAL_TRANSCRIPTION_FACTORS	33	-0.337964	-1.27029	0.190184	0.223673	0.897	9149	tags=39%, list=28%, signal=55%	No		KEGG_AMINOACYL_TRNA_BIOSYNTHESIS	41	-0.200618	-0.680624	0.788538	0.962424	1	5793	tags=32%, list=31%, signal=46%
KEGG_PENTOSE_AND_GLUCURONATE_INTERCONVERSIONS	20	-0.535123	-1.42284	0	0.135748	0.678	3146	tags=35%, list=10%, signal=39%	Yes		KEGG_GLIOMA	65	-0.211532	-0.790245	0.802444	1	1	4606	tags=31%, list=25%, signal=41%
KEGG_SNARE_INTERACTIONS_IN_VESICULAR_TRANSPORT	37	-0.299948	-1.2573	0.0976562	0.2337	0.897	8686	tags=35%, list=26%, signal=48%	Yes		KEGG_N_GLYCAN_BIOSYNTHESIS	46	-0.17981	-0.664459	0.823276	0.972185	1	6891	tags=52%, list=37%, signal=83%
KEGG_GLYCOSAMINOGLYCAN_DEGRADATION	20	-0.549787	-1.31144	0	0.180518	0.897	8914	tags=60%, list=27%, signal=82%	Yes		KEGG_CYTOSOLIC_DNA_SENSING_PATHWAY	55	-0.247721	-0.704855	0.825733	0.96189	1	2562	tags=18%, list=14%, signal=21%
KEGG_NEUROTROPHIN_SIGNALING_PATHWAY	123	-0.254435	-1.33321	0	0.166876	0.785	6116	tags=23%, list=19%, signal=28%	No		KEGG_EPITHELIAL_CELL_SIGNALING_IN_HELICOBACTER_PYLORI_INFECTION	67	-0.183449	-0.73356	0.82643	0.964467	1	5914	tags=37%, list=32%, signal=55%
KEGG_DILATED_CARDIOMYOPATHY	76	-0.27034	-1.27422	0	0.222834	0.897	5139	tags=24%, list=16%, signal=28%	No		KEGG_INTESTINAL_IMMUNE_NETWORK_FOR_IGA_PRODUCTION	46	-0.29485	-0.686999	0.829222	0.965227	1	1969	tags=22%, list=11%, signal=24%
KEGG_GLYCOSPHINGOLIPID_BIOSYNTHESIS_GANGLIO_SERIES	15	-0.465079	-1.23366	0	0.250476	0.897	4491	tags=40%, list=14%, signal=46%	Yes		KEGG_RNA_DEGRADATION	56	-0.160552	-0.640731	0.830065	0.981105	1	4358	tags=16%, list=24%, signal=21%
KEGG_PROGESTERONE_MEDIATED_OOCYTE_MATURATION	82	-0.288337	-1.32412	0.0859375	0.171799	0.845	3595	tags=17%, list=11%, signal=19%	No		KEGG_LINOLEIC_ACID_METABOLISM	28	-0.317312	-0.729857	0.834915	0.945583	1	2946	tags=29%, list=16%, signal=34%
KEGG_ASCORBATE_AND_ALDARATE_METABOLISM	18	-0.61131	-1.38984	0	0.14054	0.73	6220	tags=61%, list=19%, signal=75%	Yes		KEGG_HEDGEHOG_SIGNALING_PATHWAY	56	-0.2556	-0.75516	0.838041	1	1	3338	tags=27%, list=18%, signal=33%
KEGG_APOPTOSIS	83	-0.284936	-1.35763	0.0879346	0.152263	0.785	7579	tags=34%, list=23%, signal=44%	Yes		KEGG_NICOTINATE_AND_NICOTINAMIDE_METABOLISM	22	-0.277783	-0.745139	0.850325	0.982737	1	3436	tags=32%, list=19%, signal=39%
KEGG_STEROID_HORMONE_BIOSYNTHESIS	42	-0.491083	-1.39125	0.058	0.141852	0.73	4195	tags=31%, list=13%, signal=35%	Yes		KEGG_PURINE_METABOLISM	153	-0.193193	-0.768519	0.852	1	1	3595	tags=21%, list=19%, signal=26%
KEGG_AMYOTROPHIC_LATERAL_SCLEROSIS_ALS	49	-0.272225	-1.24787	0.267578	0.239	0.897	8512	tags=41%, list=26%, signal=55%	No		KEGG_NATURAL_KILLER_CELL_MEDIATED_CYTOTOXICITY	131	-0.227426	-0.659367	0.870855	0.967575	1	4400	tags=30%, list=24%, signal=39%
KEGG_GLYCOLYSIS_GLUCONEOGENESIS	54	-0.280094	-1.21038	0.306163	0.273169	0.897	3502	tags=20%, list=11%, signal=23%	No		KEGG_SNARE_INTERACTIONS_IN_VESICULAR_TRANSPORT	38	-0.17971	-0.624807	0.885835	0.977161	1	7948	tags=53%, list=43%, signal=92%
KEGG_JAK_STAT_SIGNALING_PATHWAY	118	-0.285366	-1.2781	0.254042	0.216699	0.897	7838	tags=33%, list=24%, signal=43%	Yes		KEGG_HISTIDINE_METABOLISM	28	-0.240757	-0.687246	0.891182	0.97701	1	1003	tags=11%, list=5%, signal=11%
KEGG_CYTOKINE_CYTOKINE_RECEPTOR_INTERACTION	190	-0.272975	-1.22653	0	0.257221	0.897	5554	tags=25%, list=17%, signal=30%	Yes		KEGG_AUTOIMMUNE_THYROID_DISEASE	50	-0.265504	-0.638895	0.907743	0.971579	1	2070	tags=22%, list=11%, signal=25%
KEGG_FATTY_ACID_METABOLISM	39	-0.313854	-1.31954	0.317427	0.174239	0.845	9024	tags=46%, list=28%, signal=64%	Yes		KEGG_TASTE_TRANSDUCTION	50	-0.265541	-0.716254	0.908929	0.955808	1	4181	tags=34%, list=23%, signal=44%
KEGG_REGULATION_OF_AUTOPHAGY	19	-0.335106	-1.20702	0.298828	0.270649	0.897	10084	tags=37%, list=31%, signal=53%	Yes		KEGG_PANTOTHENATE_AND_COA_BIOSYNTHESIS	16	-0.253111	-0.623875	0.925926	0.966939	1	5338	tags=50%, list=29%, signal=70%
KEGG_ASTHMA	17	-0.470734	-1.19624	0.224371	0.271267	0.897	9226	tags=53%, list=28%, signal=74%	Yes		KEGG_CHRONIC_MYELOID_LEUKEMIA	73	-0.139139	-0.58763	0.930233	0.978565	1	6508	tags=33%, list=35%, signal=50%
KEGG_TRYPTOPHAN_METABOLISM	37	-0.341865	-1.2048	0.0959184	0.269696	0.897	6077	tags=30%, list=19%, signal=36%	Yes		KEGG_HEMATOPOIETIC_CELL_LINEAGE	85	-0.235129	-0.593163	0.938343	0.985046	1	4391	tags=33%, list=24%, signal=43%
KEGG_TYPE_I_DIABETES_MELLITUS	33	-0.347263	-1.16998	0.386047	0.282347	0.897	3198	tags=21%, list=10%, signal=23%	No		KEGG_PARKINSONS_DISEASE	112	-0.132215	-0.493801	0.948077	0.989591	1	6731	tags=38%, list=36%, signal=59%
KEGG_HYPERTROPHIC_CARDIOMYOPATHY_HCM	68	-0.24078	-1.19554	0	0.270448	0.897	4970	tags=21%, list=15%, signal=24%	No		KEGG_CHEMOKINE_SIGNALING_PATHWAY	183	-0.184763	-0.584697	0.951852	0.969827	1	4181	tags=23%, list=23%, signal=30%
KEGG_INTESTINAL_IMMUNE_NETWORK_FOR_IGA_PRODUCTION	36	-0.347603	-1.18907	0.209073	0.27454	0.897	7909	tags=36%, list=24%, signal=48%	Yes		KEGG_PENTOSE_PHOSPHATE_PATHWAY	26	-0.198188	-0.566519	0.956204	0.974474	1	7358	tags=69%, list=40%, signal=115%
KEGG_PROPANOATE_METABOLISM	30	-0.314192	-1.17703	0.312245	0.278744	0.897	9094	tags=47%, list=28%, signal=65%	No		KEGG_GLYCOSAMINOGLYCAN_DEGRADATION	21	-0.205765	-0.537505	0.971319	0.981196	1	3991	tags=33%, list=22%, signal=42%
KEGG_HEMATOPOIETIC_CELL_LINEAGE	65	-0.322274	-1.16443	0.0570866	0.285116	0.897	9412	tags=40%, list=29%, signal=56%	Yes		KEGG_RENAL_CELL_CARCINOMA	68	-0.11992	-0.492823	0.976445	0.979429	1	6733	tags=32%, list=36%, signal=51%
KEGG_AMINO_SUGAR_AND_NUCLEOTIDE_SUGAR_METABOLISM	43	-0.218382	-1.01195	0.289225	0.403039	0.948	9433	tags=33%, list=29%, signal=46%	Yes
KEGG_AMINOACYL_TRNA_BIOSYNTHESIS	41	-0.171293	-0.595984	0.791253	0.886507	1	27178	tags=100%, list=83%, signal=584%	Yes
KEGG_AUTOIMMUNE_THYROID_DISEASE	29	-0.283442	-0.912148	0.717391	0.508003	0.948	5552	tags=24%, list=17%, signal=29%	Yes
KEGG_GLYCOSYLPHOSPHATIDYLINOSITOL_GPI_ANCHOR_BIOSYNTHESIS	24	-0.255661	-0.942472	0.313525	0.487322	0.948	8862	tags=38%, list=27%, signal=51%	Yes
KEGG_O_GLYCAN_BIOSYNTHESIS	25	-0.263973	-0.922772	0.44511	0.500194	0.948	612	tags=12%, list=2%, signal=12%	Yes
KEGG_RIG_I_LIKE_RECEPTOR_SIGNALING_PATHWAY	51	-0.264511	-1.09547	0	0.332434	0.948	6929	tags=24%, list=21%, signal=30%	Yes
KEGG_SPHINGOLIPID_METABOLISM	33	-0.249288	-0.923437	0.496094	0.504364	0.948	5974	tags=30%, list=18%, signal=37%	Yes
KEGG_TERPENOID_BACKBONE_BIOSYNTHESIS	15	-0.35929	-1.14017	0.302372	0.307107	0.897	9812	tags=47%, list=30%, signal=67%	Yes
KEGG_UBIQUITIN_MEDIATED_PROTEOLYSIS	128	-0.180943	-0.849818	0.580078	0.583679	0.948	8739	tags=25%, list=27%, signal=34%	Yes
KEGG_VALINE_LEUCINE_AND_ISOLEUCINE_DEGRADATION	44	-0.313118	-1.13597	0.298246	0.307257	0.897	9094	tags=45%, list=28%, signal=63%	Yes
KEGG_SELENOAMINO_ACID_METABOLISM	25	-0.234658	-1.13537	0.296593	0.305784	0.897	6218	tags=20%, list=19%, signal=25%	No
KEGG_GLYCOSAMINOGLYCAN_BIOSYNTHESIS_HEPARAN_SULFATE	24	-0.259122	-1.13345	0.200795	0.306307	0.897	5311	tags=21%, list=16%, signal=25%	No
KEGG_BETA_ALANINE_METABOLISM	22	-0.275475	-1.11827	0.21172	0.314959	0.897	8542	tags=41%, list=26%, signal=55%	No
KEGG_GRAFT_VERSUS_HOST_DISEASE	26	-0.346994	-1.1116	0.390782	0.322195	0.948	5552	tags=27%, list=17%, signal=32%	No
KEGG_STEROID_BIOSYNTHESIS	16	-0.286907	-1.07965	0.26975	0.346763	0.948	7816	tags=31%, list=24%, signal=41%	No
KEGG_OOCYTE_MEIOSIS	105	-0.238818	-1.04735	0.409543	0.379856	0.948	5139	tags=17%, list=16%, signal=20%	No
KEGG_PROXIMAL_TUBULE_BICARBONATE_RECLAMATION	22	-0.283588	-1.0203	0.329435	0.399783	0.948	6970	tags=32%, list=21%, signal=40%	No
KEGG_LYSINE_DEGRADATION	39	-0.202813	-0.716188	0.894531	0.749186	1	6077	tags=21%, list=19%, signal=25%	No
