# Supplementary material for: Multi-Omics Analyses Detail Metabolic Reprogramming in Lipids, Carnitines, and Use of Glycolytic Intermediates between Prostate Small Cell Neuroendocrine Carcinoma and Prostate Adenocarcinoma
Source: Metabolites. 2019 Apr 26;9(5):82. doi: 10.3390/metabo9050082 (PMC6572715; doi:10.3390/metabo9050082)
Supplement: Supplementary file 1 [file metabolites-09-00082-s001.zip › Supplementary Materials/Table S5 ChemRICH analysis of LASCPC-01 and LNCAP cell lines.xlsx]

## Sheet: Sheet1
S5 Table ChemRICH analysis of LASCPC-01 and LNCAP cell lines
Cluster name	Cluster size	p-values	FDR	Key compound	Altered metabolites	Increased	Decreased	Increased ratio	Altered Ratio	Compounds in each cluster
Galactosylceramides	4	2.2e-20	1.4e-19	GlcCer (d38:1)	4	0	4	0	1	GlcCer (d38:1)	GlcCer (d40:1)	GlcCer (d42:1)	GlcCer (d42:2)
Phosphatidylethanolamines	7	2.2e-20	1.4e-19	PE (34:1)	8	2	6	0.2	1	PE (34:1)	PE (34:2)	PE (36:1)	PE (36:3)	PE (36:4)	PE (38:4)	PE (38:6)
Triglycerides	28	2.2e-20	1.4e-19	TG (54:3)	27	0	27	0	1	TG (48:2)	TG (48:3)	TG (49:0)	TG (49:2)	TG (50:1)	TG (50:3)	TG (51:1)	TG (51:2)	TG (52:0)	TG (52:1)	TG (52:2)	TG (52:3)	TG (52:4)	TG (53:1)	TG (53:3)	TG (53:4)	TG (54:1)	TG (54:3)	TG (54:4)	TG (54:5) A	TG (54:6) A	TG (56:1)	TG (56:2)	TG (56:3)	TG (56:4)	TG (58:3)	TG (58:4)	TG (58:8)
Unsaturated_Phosphatidylcholines	36	2.2e-20	1.4e-19	PC (33:2)	28	15	13	0.4	0.8	PC (31:1)	PC (32:1)	PC (32:2)	PC (32:3)	PC (33:1)	PC (33:2)	PC (34:1)	PC (34:2)	PC (34:3)	PC (34:4)	PC (35:1)	PC (35:2)	PC (35:4)	PC (36:2)	PC (36:3) A	PC (36:3) B	PC (36:4) B	PC (36:5) B	PC (37:2)	PC (37:3)	PC (37:4)	PC (38:2)	PC (38:3)	PC (38:4) A	PC (38:4) B	PC (38:5) A	PC (38:5) B	PC (38:6)	PC (40:4)	PC (40:5) A	PC (40:5) B	PC (40:6) B	PC (40:7)	PC (42:5)	PC (42:6)	SM (d36:1)
Sphingomyelins	12	1e-14	5.4e-14	SM (d40:2)	11	1	10	0.08	0.9	SM (d32:1)	SM (d32:2)	SM (d33:1)	SM (d36:2)	SM (d38:1)	SM (d40:2)	SM (d41:1)	SM (d41:2)	SM (d42:1)	SM (d42:2)	SM (d42:3)	SM (d44:2)
Saturated_Phosphatidylcholines	6	9.9e-14	4.3e-13	PC (31:0)	6	0	6	0	1	PC (28:0)	PC (30:0)	PC (31:0)	PC (32:0)	PC (33:0)	PC (34:0)
Unsaturated_Ceramides	11	3.9e-12	1.4e-11	Ceramide (d32:1)	10	6	4	0.5	0.9	Ceramide (d32:1)	Ceramide (d33:1)	Ceramide (d34:1)	Ceramide (d34:2)	Ceramide (d36:1)	Ceramide (d38:1)	Ceramide (d39:1)	Ceramide (d40:2)	Ceramide (d42:1)	Ceramide (d42:2)	Lactosylceramide (d18:1/24:1(15Z))
Trimethyl Ammonium Compounds	3	1.1e-10	3.7e-10	Acetylcarnitine	3	3	0	1	1	Acetylcarnitine	Carnitine	Propionylcarnitine
Lysophosphatidylcholines	10	9.6e-10	2.8e-09	LPC (18:0)	9	9	0	0.9	0.9	LPC (16:0)	LPC (16:1)	LPC (18:0)	LPC (18:1)	LPC (20:1)	LPC (20:3)	LPC (20:4)	LPC (20:5)	LPC (22:5)	LPC (22:6)	LPE (16:0)
Diglycerides	3	1.7e-09	4.3e-09	DG (36:1)	3	3	0	1	1	1-monoheptadecanoyl glyceride NIST	DG (34:1)	DG (36:1)
UnSaturated FA	13	4.3e-08	1e-07	FA (22:2) docosadienoic acid	9	3	6	0.2	0.7	docosenoic acid	FA (17:1) heptadecenoic acid	FA (18:1) oleic acid	FA (18:2) linoleic acid	FA (20:1) eicosenoic acid	FA (20:2) eicosadienoic acid	FA (20:3) eicosatrienoic acid	FA (20:3) homo-gamma-linolenic acid	FA (20:4) arachidonic acid	FA (20:5) eicosapentaenoic acid	FA (22:2) docosadienoic acid	FA (22:6) docosahexaenoic acid	FA (24:1) nervonic acid
Amino Acids, Basic	7	6.1e-08	1.3e-07	Ornithine	6	2	4	0.3	0.9	Arginine	asparagine	Glutamine	Homoarginine	Lysine	N,N-Dimethylarginine	Ornithine
Sugar Alcohols	12	3e-07	6.1e-07	lyxitol	6	6	0	0.5	0.5	erythritol	galactitol	glucose	glycerol	glycerol-3-galactoside	hexitol	levoglucosan	lyxitol	maltose	myo-inositol	ribitol	sucrose
Amino Acids, Branched-Chain	4	7e-06	1.3e-05	valine	3	3	0	0.8	0.8	isoleucine	leucine	N-Methylisoleucine	valine
Saturated FA	6	3.4e-05	5.8e-05	stearic acid	5	5	0	0.8	0.8	capric acid	myristic acid	palmitic acid	pelargonic acid	pentadecanoic acid	stearic acid
Guanine Nucleotides	3	6.2e-05	0.0001	dGMP	3	0	3	0	1	2'-Deoxyguanosine 3'-monophosphate	dGMP	GMP
Amino Acids, Cyclic	5	0.00014	0.00021	proline	4	2	2	0.4	0.8	1-Methylhistidine	3-Methylhistidine	Histidine	Hydroxy-L-proline	proline
Butyrates	3	0.00031	0.00045	4-hydroxybutyric acid	2	2	0	0.7	0.7	4-Guanidinobutyric acid	4-hydroxybutyric acid	isothreonic acid
Dicarboxylic Acids	9	0.0004	0.00055	ribonic acid	5	3	2	0.3	0.6	2-hydroxyglutaric acid	alpha-aminoadipic acid	aminomalonate	fumaric acid	hexuronic acid	malic acid	oxalic acid	ribonic acid	succinic acid
Hexosephosphates	4	0.00047	0.00061	hexose-6-phosphate	2	0	2	0	0.5	glucose-6-phosphate	Gluscose-1-phosphate	hexose-6-phosphate	ribose-5-phosphate
Dipeptides	14	0.00063	0.00078	Pyroglutamic acid	6	1	5	0.07	0.4	Anserine	Asp-Glu	Carnosine	gamma-Glutamyl-cysteine	Glu-Gln	Glutathione (oxidized)	Gly-Ile	H-gamma-glutamyl-glutamine	H-Pro-Hyp-OH	N-Acetylalanine	N-acetylaspartic acid	N-Acetylaspartylglutamic acid	N-acetylglutamate	Pyroglutamic acid
Oligopeptides	3	0.0007	0.00083	Glu-Thr	2	0	2	0	0.7	glutathione	Glu-Thr	Gly-Gly-Gly
Saturated_Ceramides	3	0.004	0.0045	SM (d34:0)	2	2	0	0.7	0.7	Ceramide (d34:0)	SM (d32:0)	SM (d34:0)
Amino Acids	9	0.0057	0.0062	serine	5	1	4	0.1	0.6	3-aminoisobutyric acid	alanine	Allothreonine	beta-alanine	Citrulline	glycine	N-epsilon-Acetyllysine	serine	threonine
Amino Acids, Sulfur	5	0.0087	0.009	methionine sulfoxide	2	2	0	0.4	0.4	Cystathionine	cysteine	cystine	Methionine	methionine sulfoxide
